# Supplementary material for: Functional and ecomorphological evolution of orbit shape in mesozoic archosaurs is driven by body size and diet
Source: Commun Biol. 2022 Aug 11;5:754. doi: 10.1038/s42003-022-03706-0 (PMC9372157; doi:10.1038/s42003-022-03706-0)
Supplement: Supplementary file 4 — Supplementary Data 1 [file 42003_2022_3706_MOESM4_ESM.xlsx]

## Sheet: Species list
Species	Group		Diet	Time bin		Skull length [mm]	Reference
Aardonyx celestae	Sauropodomorpha	Saurischia	Omnivore	Hettangian	Jurassic	454	Yates, A. M., Bonnan, M. F., Neveling, J., Chinsamy, A., & Blackbeard, M. G. (2010). A new transitional sauropodomorph dinosaur from the Early Jurassic of South Africa and the evolution of sauropod feeding and quadrupedalism. Proceedings of the Royal Society B: Biological Sciences, 277(1682), 787-794.
Abelisaurus comahuensis	Sauropoda	Saurischia	Herbivore	Albian	Cretaceous	345	Chure, D., Britt, B. B., Whitlock, J. A., & Wilson, J. A. (2010). First complete sauropod dinosaur skull from the Cretaceous of the Americas and the evolution of sauropod dentition. Naturwissenschaften, 97(4), 379-391.
Abydosaurus mcintoshi	Theropoda	Saurischia	Carnivore	Cenomanian	Cretaceous	1408	Novas, F. E., Agnolín, F. L., Ezcurra, M. D., Porfiri, J., & Canale, J. I. (2013). Evolution of the carnivorous dinosaurs during the Cretaceous: the evidence from Patagonia. Cretaceous Research, 45, 174-215.
Achelousaurus horneri	Ceratopsidae	Ornithischia	Herbivore	Campanian	Cretaceous	890	Sampson, S. D. (1995). Two new horned dinosaurs from the Upper Cretaceous Two Medicine Formation of Montana; with a phylogenetic analysis of the Centrosaurinae (Ornithischia: Ceratopsidae). Journal of Vertebrate Paleontology, 15(4), 743-760.
Acrocanthosaurus atokensis	Theropoda	Saurischia	Carnivore	Aptian to Albian	Cretaceous	1261	Currie, P. J., & Carpenter, K. (2000). A new specimen of Acrocanthosaurus atokensis (Theropoda, Dinosauria) from the lower cretaceous antlers formation (lower cretaceous, aptian) of Oklahoma, USA. Geodiversitas, 22(2), 207-246.
Afrovenator abakensis	Theropoda	Saurischia	Carnivore	Bathonian to Oxfordian	Jurassic	830	Sereno, P. C., Wilson, J. A., Larsson, H. C., Dutheil, D. B., & Sues, H. D. (1994). Early Cretaceous dinosaurs from the Sahara. Science, 266(5183), 267-271.
Alioramus remotus	Theropoda	Saurischia	Carnivore	Maastrichtian	Cretaceous	659	Kurzanov, Sergei M. "A new carnosaur from the Late Cretaceous of Nogon-Tsav, Mongolia". The Joint Soviet-Mongolian Paleontological Expedition Transactions (in Russian). 3: 93–104.
Allosaurus fragilis	Theropoda	Saurischia	Carnivore	Kimmeridgian	Jurassic	780	Lautenschlager, S. (2015). Estimating cranial musculoskeletal constraints in theropod dinosaurs. Royal Society Open Science, 2(11), 150495.
Allosaurus jimmadseni	Theropoda	Saurischia	Carnivore	Kimmeridgian	Jurassic	840	Chure, D. J., & Loewen, M. A. (2020). Cranial anatomy of Allosaurus jimmadseni, a new species from the lower part of the Morrison Formation (Upper Jurassic) of Western North America. PeerJ, 8, e7803.
Altirhinus kurzanovi	Ornithopoda	Ornithischia	Herbivore	Albian	Cretaceous	760	Norman, D. (1998). On asian ornithopods (dinosauria: ornithischia). Zoological journal of the Linnean Society, 122, 291.
Anasazisaurus horneri	Ornithopoda	Ornithischia	Herbivore	Maastrichtian	Cretaceous	870	Lucas, S. G., Spielmann, J. A., Sullivan, R. M., Hunt, A. P., & Gates, T. A. (2006). Anasazisaurus, a hadrosaurian dinosaur from the Upper Cretaceous of New Mexico. New Mexico Museum of Natural History and Science Bulletin, 35, 293-297.
Anchisaurus polyzelus	Sauropodomorpha	Saurischia	Omnivore	Hettangian	Jurassic	110	Yates, A. M. (2010). A revision of the problematic sauropodomorph dinosaurs from Manchester, Connecticut and the status of Anchisaurus Marsh. Palaeontology, 53(4), 739-752.
Ankylosaurus magniventris	Ankylosauridae	Ornithischia	Herbivore	Maastrichtian	Cretaceous	501	Carpenter, K. (2004). Redescription of Ankylosaurus magniventris Brown 1908 () from the Upper Cretaceous of the Western Interior of North America. Canadian Journal of Earth Sciences, 41(8), 961-986.
Apatosaurus ajax	Sauropoda	Saurischia	Herbivore	Kimmeridgian to Tithonian	Jurassic	300	Gilmore, C. W. (1936). Osteology of Apatosaurus, with Species Reference to Specimens in the Carnegie Museum (Vol. 11, No. 4). Carnegie Institute.
Aquilops americanus	Ceratopsidae	Ornithischia	Herbivore	Albian	Cretaceous	50	Farke, A. A., Maxwell, W. D., Cifelli, R. L., & Wedel, M. J. (2014). A ceratopsian dinosaur from the Lower Cretaceous of western North America, and the biogeography of Neoceratopsia. PLOS one, 9(12).
Aralosaurus tuberiferus	Ornithopoda	Ornithischia	Herbivore	Santonian	Cretaceous	625	Godefroit, P., Alifanov, V., & Bolotsky, Y. (2004). A re-appraisal of Aralosaurus tuberiferus (Dinosauria, Hadrosauridae) from the Late Cretaceous of Kazakhstan. Bulletin de l’Institut royal des Sciences naturelles de Belgique, Sciences de la Terre74, 139-154.
Archaeoceratops oshimai	Ceratopsidae	Ornithischia	Herbivore	Aptian to Albian	Cretaceous	144	You, H., & Dodson, P. (2003). Redescription of neoceratopsian dinosaur Archaeoceratops and early evolution of Neoceratopsia. Acta Palaeontologica Polonica, 48(2).
Archaeopteryx lithographica	Theropoda	Saurischia	Omnivore	Kimmeridgian to Tithonian	Jurassic	50	Wellnhofer, P. (1974). Das Fünfte Skelettexemplar von Archaeopteryx. Palaeontographica A 147: 169—216.. 1985. Remarks on the digit and pubis problems of Archaeopteryx.
Arrhinoceratops brachyops	Ceratopsidae	Ornithischia	Herbivore	Maastrichtian	Cretaceous	718	Parks, W. A. (1925). Arrhinoceratops brachyops: a new genus and species of ceratopsia from the Edmonton formation of Alberta. Univ. Library.
Asfaltovenator vialidadi	Theropoda	Saurischia	Carnivore	Toarcian to Bajocian	Jurassic	536	Rauhut, O. W., & Pol, D. (2019). Probable basal allosauroid from the early Middle Jurassic Cañadón Asfalto Formation of Argentina highlights phylogenetic uncertainty in tetanuran theropod dinosaurs. Scientific Reports, 9(1), 1-9.
Auroraceratops rugosus	Ceratopsidae	Ornithischia	Herbivore	Aptian to Albian	Cretaceous	228	You, H., Li, D., Ji, Q., Lamanna, M. C., & Dodson, P. (2005). On a new genus of basal neoceratopsian dinosaur from the Early Cretaceous of Gansu Province, China. Acta Geologica Sinica, 79(5), 593-597.
Bactrosaurus johnsoni	Ornithopoda	Ornithischia	Herbivore	Turonian to Campanian	Cretaceous	452	Godefroit, P., Dong, Z. M., Bultynck, P., Li, H., & Feng, L. (1998). New Bactrosaurus (Dinosauria: Hadrosauroidea) material from Iren Dabasu (Inner Mongolia, PR China). Bulletin de l’Institut Royal des Sciences Naturelles de Belgique, Sciences de la Terra, 68(Supplement), 3-70.
Bagaceratops rozhdestvenskyi	Ceratopsidae	Ornithischia	Herbivore	Campanian	Cretaceous	178	Alifanov, V. R. (2003). Two new dinosaurs of the infraorder Neoceratopsia (Ornithischia) from the Upper Cretaceous of the Nemegt depression, Mongolian People's Republic. Paleontological Journal, 37(5), 524-534.
Bagualosaurus agudoensis	Sauropodomorpha	Saurischia	Omnivore	Carnian	Triassic	130	Pretto, F. A., Langer, M. C., & Schultz, C. L. (2019). A new dinosaur (Saurischia: Sauropodomorpha) from the Late Triassic of Brazil provides insights on the evolution of sauropodomorph body plan. Zoological Journal of the Linnean Society, 185(2), 388-416.
Bambiraptor feinbergi	Theropoda	Saurischia	Carnivore	Maastrichtian	Cretaceous	126	Burnham, D. A., Derstler, K. L., Currie, P. J., Bakker, R. T., Zhou, Z., & Ostrom, J. H. (2000). Remarkable new birdlike dinosaur (Theropoda: Maniraptora) from the Upper Cretaceous of Montana.
Banji long	Oviraptorosauria	Saurischia	Omnivore	Maastrichtian	Cretaceous	66	Xu, X., & Han, F. L. (2010). A new oviraptorid dinosaur (Theropoda: Oviraptorosauria) from the Upper Cretaceous of China. Vertebrata PalAsiatica, 48(1), 11-8.
Baryonyx walkeri	Spinosauridae	Saurischia	Carnivore	Hauterivian to Barremian	Cretaceous	910	Charig, A. J., & Milner, A. C. (1997). Baryonyx walkeri, a fish-eating dinosaur from the Wealden of Surrey.
Bistahieversor sealeyi	Theropoda	Saurischia	Carnivore	Maastrichtian	Cretaceous	618	Carr, T. D., & Williamson, T. E. (2010). Bistahieversor sealeyi, gen. et sp. nov., a new tyrannosauroid from New Mexico and the origin of deep snouts in Tyrannosauroidea. Journal of vertebrate Paleontology, 30(1), 1-16.
Borealopelta markmitchelli	Ankylosauridae	Ornithischia	Herbivore	Aptian	Cretaceous	388	Brown, C. M., Henderson, D. M., Vinther, J., Fletcher, I., Sistiaga, A., Herrera, J., & Summons, R. E. (2017). An exceptionally preserved three-dimensional armored dinosaur reveals insights into coloration and Cretaceous predator-prey dynamics. Current Biology, 27(16), 2514-2521.
Brachyceratops montanensis	Ceratopsidae	Ornithischia	Herbivore	Maastrichtian	Cretaceous	265	Gilmore, C. W. (1939). Ceratopsian dinosaurs from the Two Medicine Formation, Upper Cretaceous of Montana. Proceedings of the United States National Museum.
Brachylophosaurus canadensis	Ornithopoda	Ornithischia	Herbivore	Campanian	Cretaceous	852	Prieto-Marquez, A. (2005). New information on the cranium of Brachylophosaurus canadensis (Dinosauria, Hadrosauridae), with a revision of its phylogenetic position. Journal of Vertebrate Paleontology, 25(1), 144-156.
Breviceratops kozlowskii	Ceratopsidae	Ornithischia	Herbivore	Campanian	Cretaceous	223	Kurzanov, S. M. (1990). A new Late Cretaceous protoceratopsid genus from Mongolia. Paleontological Journal, 4, 91-97.
Camarasaurus grandis	Sauropoda	Saurischia	Herbivore	Kimmeridgian to Tithonian	Jurassic	493	Madsen, J. H., McIntosh, J. S., & Berman, D. S. (1995). Skull and atlas-axis complex of the Upper Jurassic sauropod Camarasaurus Cope (Reptilia: Saurischia). Carnegie Museum of Natural History.
Camarasaurus lentus	Sauropoda	Saurischia	Herbivore	Kimmeridgian to Tithonian	Jurassic	308	Madsen, J. H., McIntosh, J. S., & Berman, D. S. (1995). Skull and atlas-axis complex of the Upper Jurassic sauropod Camarasaurus Cope (Reptilia: Saurischia). Carnegie Museum of Natural History.
Carcharodontosaurus saharicus	Theropoda	Saurischia	Carnivore	Cenomanian	Cretaceous	1660	Brusatte, S. L., & Sereno, P. C. (2007). A new species of Carcharodontosaurus (Dinosauria: Theropoda) from the Cenomanian of Niger and a revision of the genus. Journal of Vertebrate Paleontology, 27(4), 902-916.
Carnotaurus sastrei	Theropoda	Saurischia	Carnivore	Maastrichtian	Cretaceous	617	Bonaparte, J. F., Novas, F. E., Coria, R. A., Bonaparte, J. F., & Coria, R. A. (1990). Carnotaurus sastrei Bonaparte, the horned, lightly built carnosaur from the Middle Cretaceous of Patagonia.
Centrosaurus apertus	Ceratopsidae	Ornithischia	Herbivore	Campanian	Cretaceous	677	Parks, W. A. (1921). The head and forelimb of a specimen of Centrosaurus apertus. Transactions of the Royal Society of Canada (series 4), 15, 53-63.
Ceratonykus oculatus	Alverezsauridae	Saurischia	Carnivore	Later Cretaceous	Cretaceous	80	Alifanov, V. R., & Barsbold, R. (2009). Ceratonykus oculatus gen. et sp. nov., a new dinosaur (? Theropoda, Alvarezsauria) from the Late Cretaceous of Mongolia. Paleontological Journal, 43(1), 94-106.
Ceratosaurus nasicornis	Theropoda	Saurischia	Carnivore	Kimmeridgian	Jurassic	605	Madsen, J. H., & Welles, S. P. (2000). Ceratosaurus (Dinosauria, Theropoda): a revised osteology. Utah Geological Survey.
Chasmosaurus belli	Ceratopsidae	Ornithischia	Herbivore	Campanian	Cretaceous	750	Forster, C. A., Sereno, P. C., Evans, T. W., & Rowe, T. (1993). A complete skull of Chasmosaurus mariscalensis (Dinosauria: Ceratopsidae) from the Aguja Formation (late Campanian) of West Texas. Journal of Vertebrate Paleontology, 13(2), 161-170.
Choyrodon barsboldi	Ornithopoda	Ornithischia	Herbivore	Albian	Cretaceous	604	Gates, T. A., Tsogtbaatar, K., Zanno, L. E., Chinzorig, T., & Watabe, M. (2018). A new iguanodontian (Dinosauria: Ornithopoda) from the Early Cretaceous of Mongolia. PeerJ, 6, e5300.
Citipati osmolskae	Oviraptorosauria	Saurischia	Omnivore	Santonian	Cretaceous	155	Clark, J. M., Norell, M. A., & Rowe, T. (2002). Cranial anatomy of Citipati osmolskae (Theropoda, Oviraptorosauria), and a reinterpretation of the holotype of Oviraptor philoceratops. American Museum Novitates, 2002(3364), 1-24.
Coelophysis bauri	Theropoda	Saurischia	Carnivore	Norian to Hettangian	Triassic	270	Colbert, E. H. (1989). The triassic dinosaur Coelophysis (No. 57). Museum of Northern Arizona.
Coloradisaurus brevis	Sauropodomorpha	Saurischia	Omnivore	Norian	Triassic	155	Apaldetti, C., Martinez, R. N., Pol, D., & Souter, T. (2014). Redescription of the skull of Coloradisaurus brevis (Dinosauria, Sauropodomorpha) from the Late Triassic Los Colorados Formation of the Ischigualasto-Villa Union Basin, northwestern Argentina. Journal of Vertebrate Paleontology, 34(5), 1113-1132.
Conchoraptor gracilis	Oviraptorosauria	Saurischia	Omnivore	Maastrichtian	Cretaceous	180	Conchoraptor." In: Dodson, Peter & Britt, Brooks & Carpenter, Kenneth & Forster, Catherine A. & Gillette, David D. & Norell, Mark A. & Olshevsky, George & Parrish, J. Michael & Weishampel, David B. The Age of Dinosaurs. Publications International, LTD. p. 136. ISBN 0-7853-0443-6.
Confuciusornis dui	Theropoda	Saurischia	Carnivore	Barremian to Aptian	Cretaceous	48	Martin, L. D., Zhou, Z. H., Hou, L., & Feduccia, A. (1998). Confuciusornis sanctus compared to Archaeopteryx lithographica. Naturwissenschaften, 85(6), 286-289.
Convolosaurus marri	Ornithopoda	Ornithischia	Herbivore	Aptian	Cretaceous	100	Andrzejewski, K. A., Winkler, D. A., & Jacobs, L. L. (2019). A new basal ornithopod (Dinosauria: Ornithischia) from the Early Cretaceous of Texas. PloS one, 14(3).
Corythoraptor jacobsi	Theropoda	Saurischia	Carnivore	Campanian	Cretaceous	143	Lü, J., Li, G., Kundrát, M., Lee, Y. N., Sun, Z., Kobayashi, Y., ... & Liu, H. (2017). High diversity of the Ganzhou Oviraptorid Fauna increased by a new “cassowary-like” crested species. Scientific reports, 7(1), 1-13.
Corythosaurus casuarius	Ornithopoda	Ornithischia	Herbivore	Santonian	Cretaceous	700	Gilmore, C. W. (1923). A new species of Corythosaurus with notes on other Belly River Dinosauria. Canadian Field-Naturalist, 37(3), 46-52.
Cryolophosaurus ellioti	Theropoda	Saurischia	Carnivore	Sinemurian	Jurassic	650	Hammer, W. R., & Hickerson, W. J. (1994). A crested theropod dinosaur from Antarctica. Science, 264(5160), 828-830.
Daemonosaurus chauliodus	Theropoda	Saurischia	Carnivore	Rhaetian	Triassic	140	Sues, H. D., Nesbitt, S. J., Berman, D. S., & Henrici, A. C. (2011). A late-surviving basal theropod dinosaur from the latest Triassic of North America. Proceedings of the Royal Society B: Biological Sciences, 278(1723), 3459-3464.
Daspletosaurus torosus	Theropoda	Saurischia	Carnivore	Campanian	Cretaceous	1050	Russell, D. A. (1970). Tyrannosaurs from the Late Cretaceous of western Canada. National Museum of Natural Sciences, Publications, in Paleontology, 1, 1-34.
Deinonychus antirrhopus	Theropoda	Saurischia	Carnivore	Albian	Cretaceous	382	Ostrom, J. H. (2019). Osteology of Deinonychus antirrhopus, an unusual theropod from the Lower Cretaceous of Montana. Yale Peabody Museum.
Dicraeosaurus hansemanni	Sauropodomorpha	Saurischia	Herbivore	Kimmeridgian	Jurassic	450	Janensch, W. W 1935-1936 Die Schaedel der Sauropoden Brachiosaurus, Barosaurus und Dicraeosaurus aus den Tendaguruschichten Deutsch-Ostafrikas. Palaeontographica Suppl, 7, 145298.
Dilophosaurus wetherilli	Theropoda	Saurischia	Carnivore	Tithonian	Jurassic	600	Welles, S. P. (1984). Dilophosaurus wetherilli (Dinosauria, Theropoda). Osteology and comparisons. Palaeontographica. Abteilung A, Paläozoologie, Stratigraphie, 185(4-6), 85-180.
Diplodocus carnegii	Sauropodomorpha	Saurischia	Herbivore	Tithonian	Jurassic	300	Gilmore, C. W. (1932). On a newly mounted skeleton of Diplodocus in the United States National Museum. Proceedings of the United States National Museum.
Dracorex hogwartsia	Pachycephalosauria	Ornithischia	Omnivore	Maastrichtian	Cretaceous	338	Bakker, R. T., Sullivan, R. M., Porter, V. I. C. T. O. R., Larson, P. E. T. E. R., & Saulsbury, S. J. (2006). Dracorex hogwartsia, n. gen., n. sp., a spiked, flat-headed pachycephalosaurid dinosaur from the Upper Cretaceous Hell Creek Formation of South Dakota. New Mexico Museum of Natural History and Science Bulletin, 35, 331-345.
Edmontonia rugosidens	Ankylosauridae	Ornithischia	Herbivore	Maastrichtian	Cretaceous	490	Russell, L. S. (1940). Edmontonia rugosidens (Gilmore): an armoured dinosaur from the Belly River series of Alberta. University of Toronto Press.
Edmontosaurus regalis	Ornithopoda	Ornithischia	Herbivore	Maastrichtian	Cretaceous	1114	Lambe, L. M. (1920). The hadrosaur Edmontosaurus from the Upper Cretaceous of Alberta, Canada: Memoirs of the Department of Mines, Geological Survey, v. 120.
Einiosaurus procurvicornis	Ceratopsidae	Ornithischia	Herbivore	Campanian	Cretaceous	890	Sampson, S. D. (1995). Two new horned dinosaurs from the Upper Cretaceous Two Medicine Formation of Montana; with a phylogenetic analysis of the Centrosaurinae (Ornithischia: Ceratopsidae). Journal of Vertebrate Paleontology, 15(4), 743-760.
Emausaurus ernsti	Thyreophora	Ornithischia	Herbivore	Toarcian	Jurassic	170	Haubold, H. (1990). Ein neuer Dinosaurier (ornithischia, Thyreophora) aus dem unetren Jura des Nördlichen Mitteleuropa. Revue de paleobiologie, 9(1), 149-177.
Eoabelisaurus mefi	Theropoda	Saurischia	Carnivore	Callovian	Jurassic	1050	Pol, D., & Rauhut, O. W. (2012). A Middle Jurassic abelisaurid from Patagonia and the early diversification of theropod dinosaurs. Proceedings of the Royal Society B: Biological Sciences, 279(1741), 3170-3175.
Eodromaeus murphi	Theropoda	Saurischia	Carnivore	Carnian	Triassic	120	Martinez, R. N., Sereno, P. C., Alcober, O. A., Colombi, C. E., Renne, P. R., Montañez, I. P., & Currie, B. S. (2011). A basal dinosaur from the dawn of the dinosaur era in southwestern Pangaea. science, 331(6014), 206-210.
Eoraptor lunensis	Sauropodomorpha	Saurischia	Omnivore	Carnian	Triassic	114	Sereno, P. C., Forster, C. A., Rogers, R. R., & Monetta, A. M. (1993). Primitive dinosaur skeleton from Argentina and the early evolution of Dinosauria. Nature, 361(6407), 64-66.
Eotrachodon orientalis	Ornithopoda	Ornithischia	Herbivore	Santonian	Cretaceous	414	Prieto-Márquez, A., Erickson, G. M., & Ebersole, J. A. (2016). Anatomy and osteohistology of the basal hadrosaurid dinosaur Eotrachodon from the uppermost Santonian (Cretaceous) of southern Appalachia. PeerJ, 4, e1872.
Epidexipteryx hui	Theropoda	Saurischia	Carnivore	Oxfordian	Jurassic	45	Zhang, F., Zhou, Z., Xu, X., Wang, X., & Sullivan, C. (2008). A bizarre Jurassic maniraptoran from China with elongate ribbon-like feathers. Nature, 455(7216), 1105-1108.
Equijubus normani	Ornithopoda	Ornithischia	Herbivore	Aptian	Cretaceous	650	You, H. L., Luo, Z. X., Shubin, N. H., Witmer, L. M., Tang, Z. L., & Tang, F. (2003). The earliest-known duck-billed dinosaur from deposits of late Early Cretaceous age in northwest China and hadrosaur evolution. Cretaceous Research, 24(3), 347-355.
Erlikosaurus andrewsi	Theropoda	Saurischia	Herbivore	Santonin to Cenomanian	Cretaceous	280	Lautenschlager, S., Witmer, L. M., Altangerel, P., Zanno, L. E., & Rayfield, E. J. (2014). Cranial anatomy of Erlikosaurus andrewsi (Dinosauria, Therizinosauria): new insights based on digital reconstruction. Journal of Vertebrate Paleontology, 34(6), 1263-1291.
Euoplocephalus tutus	Ankylosauridae	Ornithischia	Herbivore	Campanian	Cretaceous	360	Arbour, V. M., & Currie, P. J. (2013). Euoplocephalus tutus and the diversity of ankylosaurid dinosaurs in the Late Cretaceous of Alberta, Canada, and Montana, USA. PLoS One, 8(5).
Europasaurus holgeri	Sauropodomorpha	Saurischia	Herbivore	Kimmeridgian	Jurassic	330	Sander, P. M., Mateus, O., Laven, T., & Knötschke, N. (2006). Bone histology indicates insular dwarfism in a new Late Jurassic sauropod dinosaur. Nature, 441(7094), 739-741.
Europelta carbonensis	Ankylosauridae	Ornithischia	Herbivore	Albian	Cretaceous	440	Kirkland, J. I., Alcala, L., Loewen, M. A., Espilez, E., Mampel, L., & Wiersma, J. P. (2013). The basal nodosaurid ankylosaur Europelta carbonensis n. gen., n. sp. from the Lower Cretaceous (Lower Albian) Escucha Formation of Northeastern Spain. PLoS One, 8(12).
Galeamopus hayi	Sauropodomorpha	Saurischia	Herbivore	Kimmeridgian	Jurassic	450	Tschopp, E., Mateus, O., & Benson, R. B. (2015). A specimen-level phylogenetic analysis and taxonomic revision of Diplodocidae (Dinosauria, Sauropoda). PeerJ, 3, e857.
Gallimimus bullatus	Theropoda	Saurischia	Carnivore	Maastrichtian	Cretaceous	328	OSM6LSKA, H. , Roniewicz, E., & Barsbold, R. (1972). A new dinosaur, Gallimimus bullatus n. gen., n. sp.(Ornithomimidae) from the Upper Cretaceous of Mongolia. Palaeontologia Polonica, 27, 103-143.
Garudimimus brevipes	Theropoda	Saurischia	Herbivore	Santonin to Cenomanian	Cretaceous	264	Kobayashi, Y., & Barsbold, R. (2005). Reexamination of a primitive ornithomimosaur, Garudimimus brevipes Barsbold, 1981 (Dinosauria: Theropoda), from the Late Cretaceous of Mongolia. Canadian Journal of Earth Sciences, 42(9), 1501-1521.
Gasparinisaura cincosaltensis	Ornithopoda	Ornithischia	Herbivore	Campanian	Cretaceous	70	Coria, R. A., & Salgado, L. (1996). A basal iguanodontian (Ornithischia: Ornithopoda) from the Late Cretaceous of south America. Journal of Vertebrate Paleontology, 16(3), 445-457.
Gastonia burgei	Ankylosauridae	Ornithischia	Herbivore	Barremian	Cretaceous	200	Kirkland, J. I. (1998). A polacanthine ankylosaur (Ornithischia: Dinosauria) from the Early Cretaceous (Barremian) of eastern Utah. New Mexico Museum of Natural History and Science Bulletin, 14, 271-281.
Giraffatitan brancai	Sauropoda	Saurischia	Herbivore	Kimmeridgian	Jurassic	560	Janensch, W. W 1935-1936 Die Schaedel der Sauropoden Brachiosaurus, Barosaurus und Dicraeosaurus aus den Tendaguruschichten Deutsch-Ostafrikas. Palaeontographica Suppl, 7, 145298.
Gnathovorax cabreirai	Herrerasauridae	Saurischia	Carnivore	Carnian	Triassic	280	Pacheco, C., Müller, R. T., Langer, M., Pretto, F. A., Kerber, L., & da Silva, S. D. (2019). Gnathovorax cabreirai: a new early dinosaur and the origin and initial radiation of predatory dinosaurs. PeerJ, 7, e7963.
Gobiceratops minutus	Ceratopsidae	Ornithischia	Herbivore	Santonian	Cretaceous	45	Alifanov, V. R. (2008). The tiny horned dinosaur Gobiceratops minutus gen. et sp. nov.(Bagaceratopidae, Neoceratopsia) from the Upper Cretaceous of Mongolia. Paleontological Journal, 42(6), 621.
Gobisaurus domoculus	Ankylosauridae	Ornithischia	Herbivore	Turonian	Cretaceous	510	Vickaryous, M. K., Russell, A. P., Currie, P. J., & Zhao, X. J. (2001). A new ankylosaurid (Dinosauria: Ankylosauria) from the Lower Cretaceous of China, with comments on ankylosaurian relationships. Canadian Journal of Earth Sciences, 38(12), 1767-1780.
Gorgosaurus libratus	Theropoda	Saurischia	Herbivore	Campanian	Cretaceous	1066	Matthew, W. D., & Brown, B. (1923). Preliminary notices of skeletons and skulls of Deinodontidae from the Cretaceous of Alberta. American Museum of Natural History.
Gryposaurus latidens	Ornithopoda	Ornithischia	Herbivore	Campanian	Cretaceous	600	Gates, T. A., & Sampson, S. D. (2007). A new species of Gryposaurus (Dinosauria: Hadrosauridae) from the late Campanian Kaiparowits Formation, southern Utah, USA. Zoological Journal of the Linnean Society, 151(2), 351-376.
Gryposaurus monumentensis	Ornithopoda	Ornithischia	Herbivore	Campanian	Cretaceous	600	Gates, T. A., & Sampson, S. D. (2007). A new species of Gryposaurus (Dinosauria: Hadrosauridae) from the late Campanian Kaiparowits Formation, southern Utah, USA. Zoological Journal of the Linnean Society, 151(2), 351-376.
Gryposaurus notabilis	Ornithopoda	Ornithischia	Herbivore	Campanian	Cretaceous	600	Gates, T. A., & Sampson, S. D. (2007). A new species of Gryposaurus (Dinosauria: Hadrosauridae) from the late Campanian Kaiparowits Formation, southern Utah, USA. Zoological Journal of the Linnean Society, 151(2), 351-376.
Guanlong wucaii	Theropoda	Saurischia	Carnivore	Oxfordian	Jurassic	433	Xu, X., Clark, J. M., Forster, C. A., Norell, M. A., Erickson, G. M., Eberth, D. A., ... & Zhao, Q. (2006). A basal tyrannosauroid dinosaur from the Late Jurassic of China. Nature, 439(7077), 715-718.
Halszkaraptor escuilliei	Theropoda	Saurischia	Carnivore	Campanian	Cretaceous	50	Cau, A., Beyrand, V., Voeten, D. F., Fernandez, V., Tafforeau, P., Stein, K., ... & Godefroit, P. (2017). Synchrotron scanning reveals amphibious ecomorphology in a new clade of bird-like dinosaurs. Nature, 552(7685), 395-399.
Herrerasaurus ischigualastensis	Herrerasauridae	Saurischia	Carnivore	Carnian	Triassic	282	Sereno, P. C., & Novas, F. E. (1994). The skull and neck of the basal theropod Herrerasaurus ischigualastensis. Journal of Vertebrate Paleontology, 13(4), 451-476.
Heterodontosaurus tucki	Heterodontosauridae	Ornithischia	Herbivore	Hettangian	Jurassic	115	Sereno, P. C. (2012). Taxonomy, morphology, masticatory function and phylogeny of heterodontosaurid dinosaurs. ZooKeys, (226), 1.
Homalocephale calathocercos	Pachycephalosauria	Ornithischia	Omnivore	Campanian	Cretaceous	200	Maryanska, T. , & Osmólska, H. (1974). Pachycephalosauria, a new suborder of ornithischian dinosaurs. Palaeontologia Polonica, 30, 45-102.
Huanansaurus ganzhouensis	Oviraptorosauria	Saurischia	Omnivore	Maastrichtian	Cretaceous	250	Lü, J., Li, G., Kundrát, M., Lee, Y. N., Sun, Z., Kobayashi, Y., ... & Liu, H. (2017). High diversity of the Ganzhou Oviraptorid Fauna increased by a new “cassowary-like” crested species. Scientific reports, 7(1), 1-13.
Huayangosaurus taibaii	Stegosauridae	Ornithischia	Omnivore	Callovian	Jurassic	360	Sereno, P. C., & Zhimin, D. (1992). The skull of the basal stegosaur Huayangosaurus taibaii and a cladistic diagnosis of Stegosauria. Journal of Vertebrate Paleontology, 12(3), 318-343.
Hypacrosaurus altispinus	Ornithopoda	Ornithischia	Herbivore	Maastrichtian	Cretaceous	445	Evans, D. C. (2010). Cranial anatomy and systematics of Hypacrosaurus altispinus, and a comparative analysis of skull growth in lambeosaurine hadrosaurids (Dinosauria: Ornithischia). Zoological Journal of the Linnean Society, 159(2), 398-434.
Hypsilophodon foxii	Neornitischia	Ornithischia	Herbivore	Barremian	Cretaceous	70	Galton, P. M. (2012). Hypsilophodon foxii and other smaller bipedal ornithischian dinosaurs from the Lower Cretaceous of southern England. Bernissart dinosaurs and Early Cretaceous terrestrial ecosystems. Indiana University Press, Bloomington, 225-281.
Iguanodon bernissartensis	Ornithopoda	Ornithischia	Herbivore	Aptian	Cretaceous	816	Norman, D. B. (1980). On the ornithischian dinosaur Iguanodon bernissartensis from the Lower Cretaceous of Bernissart (Belgium). Institut royal des Sciences naturelles de Belgique.
Incisivosaurus gauthieri	Oviraptorosauria	Saurischia	Omnivore	Barremian	Cretaceous	90	Balanoff, A. M., Xu, X., Kobayashi, Y., Matsufune, Y., & Norell, M. A. (2009). Cranial osteology of the theropod dinosaur Incisivosaurus gauthieri (Theropoda: Oviraptorosauria). American Museum Novitates, 2009(3651), 1-35.
Ingentia prima	Sauropodomorpha	Saurischia	Herbivore	Rhaetian	Triassic	450	Apaldetti, C., Martínez, R. N., Cerda, I. A., Pol, D., & Alcober, O. (2018). An early trend towards gigantism in Triassic sauropodomorph dinosaurs. Nature ecology & evolution, 2(8), 1227.
Irritator challengeri	Theropoda	Saurischia	Carnivore	Albian	Cretaceous	766	Sues, H. D., Frey, E., Martill, D. M., & Scott, D. M. (2002). Irritator challengeri, a spinosaurid (Dinosauria: Theropoda) from the Lower Cretaceous of Brazil. Journal of Vertebrate Paleontology, 22(3), 535-547.
Isaberrysaura mollensis	Neornitischia	Ornithischia	Herbivore	Bajocian	Jurassic	553	Salgado, L., Canudo, J. I., Garrido, A. C., Moreno-Azanza, M., Martínez, L. C., Coria, R. A., & Gasca, J. M. (2017). A new primitive Neornithischian dinosaur from the Jurassic of Patagonia with gut contents. Scientific reports, 7, 42778.
Jianchangosaurus yixianensis	Therizinosauria	Saurischia	Herbivore	Barremian	Cretaceous	175	Pu, H., Kobayashi, Y., Lü, J., Xu, L., Wu, Y., Chang, H., ... & Jia, S. (2013). An unusual basal therizinosaur dinosaur with an ornithischian dental arrangement from Northeastern China. PloS one, 8(5).
Jinfengopteryx elegans	Troodontidae	Saurischia	Carnivore	Barremian	Cretaceous	70	Shu'an, J. I., & Qiang, J. I. (2007). Jinfengopteryx compared to Archaeopteryx, with comments on the mosaic evolution of long‐tailed avialan birds. Acta Geologica Sinica‐English Edition, 81(3), 337-343.
Juravenator starki	Theropoda	Saurischia	Carnivore	Tithonian	Jurassic	87	Göhlich, U. B., & Chiappe, L. M. (2006). A new carnivorous dinosaur from the Late Jurassic Solnhofen archipelago. Nature, 440(7082), 329-332.
Kosmoceratops richardsoni	Ceratopsidae	Ornithischia	Herbivore	Campanian	Cretaceous	100	Sampson, S. D., Loewen, M. A., Farke, A. A., Roberts, E. M., Forster, C. A., Smith, J. A., & Titus, A. L. (2010). New horned dinosaurs from Utah provide evidence for intracontinental dinosaur endemism. PLoS One, 5(9), e12292.
Kritosaurus navajovius	Ornithopoda	Ornithischia	Herbivore	Maastrichtian	Cretaceous	800	Kirkland, J. I., Hernández-Rivera, R., Gates, T., Paul, G. S., Nesbitt, S. , Serrano-Brañas, C. I., & Garcia-de la Garza, J. P. (2006). Large hadrosaurine dinosaurs from the latest Campanian of Coahuila, Mexico. New Mexico Museum of Natural History and Science Bulletin, 35, 299-315.
Kundurosaurus nagornyi	Ornithopoda	Ornithischia	Herbivore	Maastrichtian	Cretaceous	600	Godefroit, P., Bolotsky, Y. L., & Lauters, P. (2012). A new saurolophine dinosaur from the latest Cretaceous of far Eastern Russia. PLoS One, 7(5).
Lamaceratops tereschenkoi	Ceratopsidae	Ornithischia	Herbivore	Santonian	Cretaceous	75	Alifanov, V. R. (2003). Two new dinosaurs of the infraorder Neoceratopsia (Ornithischia) from the Upper Cretaceous of the Nemegt depression, Mongolian People's Republic. Paleontological Journal, 37(5), 524-534.
Lambeosaurus lambei	Ornithopoda	Ornithischia	Herbivore	Campanian	Cretaceous	690	Evans, D. C., & Reisz, R. R. (2007). Anatomy and relationships of Lambeosaurus magnicristatus, a crested hadrosaurid dinosaur (Ornithischia) from the Dinosaur Park Formation, Alberta. Journal of Vertebrate Paleontology, 27(2), 373-393.
Lamplughsaura dharmaramensis	Sauropodomorpha	Saurischia	Omnivore	Sinemurian	Jurassic	303	Kutty, T. S., Chatterjee, S., Galton, P. M., & Upchurch, P. (2007). Basal sauropodomorphs (Dinosauria: Saurischia) from the Lower Jurassic of India: their anatomy and relationships. Journal of Paleontology, 81(6), 1218-1240.
Laquintasaura venezuelae	Thyreophora	Ornithischia	Herbivore	Hettangian	Jurassic	90	Barrett, P. M., Butler, R. J., Mundil, R., Scheyer, T. M., Irmis, R. B., & Sánchez-Villagra, M. R. (2014). A palaeoequatorial ornithischian and new constraints on early dinosaur diversification. Proceedings of the Royal Society B: Biological Sciences, 281(1791), 20141147.
Leptoceratops gracilis	Ceratopsidae	Ornithischia	Herbivore	Maastrichtian	Cretaceous	400	Russell, D. A. (1970). A skeletal reconstruction of Leptoceratops gracilis from the upper Edmonton Formation (Cretaceous) of Alberta. Canadian Journal of Earth Sciences, 7(1), 181-184.
Lesothosaurus diagnosticus	Genasauria	Ornithischia	Herbivore	Pliensbachian	Jurassic	70	Porro, L. B., Witmer, L. M., & Barrett, P. M. (2015). Digital preparation and osteology of the skull of Lesothosaurus diagnosticus (Ornithischia: Dinosauria). PeerJ, 3, e1494.
Leyesaurus marayensis	Sauropodomorpha	Saurischia	Omnivore	Norian	Triassic	200	Apaldetti, C., Martinez, R. N., Alcober, O. A., & Pol, D. (2011). A new basal sauropodomorph (Dinosauria: Saurischia) from Quebrada del Barro Formation (Marayes-El Carrizal Basin), northwestern Argentina. PLoS One, 6(11).
Liaoceratops yanzigouensis	Ceratopsidae	Ornithischia	Herbivore	Barremian	Cretaceous	72	Hailu, Y. O. U., Tanoue, K., & Dodson, P. (2007). A new specimen of Liaoceratops yanzigouensis (Dinosauria: neoceratopsia) from the early cretaceous of Liaoning Province, China. Acta Geologica Sinica‐English Edition, 81(6), 898-904.
Linheraptor exquisitus	Theropoda	Saurischia	Carnivore	Campanian	Cretaceous	250	Xu, X., Choiniere, J. N., Pittman, M. D., Tan, Q., Xiao, D., Li, Z., ... & Sullivan, C. (2010). A new dromaeosaurid (Dinosauria: Theropoda) from the Upper Cretaceous Wulansuhai formation of inner Mongolia, China. Zootaxa, 2403, 1-9.
Lufengosaurus huenei	Sauropodomorpha	Saurischia	Omnivore	Sinemurian	Jurassic	271	Barrett, P. M., Upchurch, P., & Xiao-Lin, W. (2005). Cranial osteology of Lufengosaurus huenei Young (Dinosauria: Prosauropoda) from the Lower Jurassic of Yunnan, People's Republic of China. Journal of Vertebrate Paleontology, 25(4), 806-822.
Maiasaura peeblesorum	Ornithopoda	Ornithischia	Herbivore	Campanian	Cretaceous	700	Horner, J. R. (1983). Cranial osteology and morphology of the type specimen of Maiasaura peeblesorum (Ornithischia: Hadrosauridae), with a discussion of its phylogenetic position. Journal of Vertebrate Paleontology, 3(1), 29-38.
Majungasaurus crenatissimus	Theropoda	Saurischia	Carnivore	Maastrichtian	Cretaceous	610	Sampson, S. D., & Witmer, L. M. (2007). Craniofacial anatomy of Majungasaurus crenatissimus (Theropoda: Abelisauridae) from the late Cretaceous of Madagascar. Journal of Vertebrate Paleontology, 27(S2), 32-104.
Mamenchisaurus youngi	Sauropodomorpha	Saurischia	Omnivore	Oxfordian	Jurassic	550	Ouyang, H., & Ye, Y. (2002). The first mamenchisaurian skeleton with complete skull: Mamenchisaurus youngi. Sichuan Science and Technology Press. Chengdu, China.
Massospondylus carinatus	Sauropodomorpha	Saurischia	Omnivore	Hettangian	Jurassic	180	Chapelle, K. E., & Choiniere, J. N. (2018). A revised cranial description of Massospondylus carinatus Owen (Dinosauria: Sauropodomorpha) based on computed tomographic scans and a review of cranial characters for basal Sauropodomorpha. PeerJ, 6, e4224.
Massospondylus juvenile	Sauropodomorpha	Saurischia	Omnivore	Hettangian	Jurassic	60	Chapelle, K. E., Barrett, P. M., Botha, J., & Choiniere, J. N. (2019). Ngwevu intloko: a new early sauropodomorph dinosaur from the Lower Jurassic Elliot Formation of South Africa and comments on cranial ontogeny in Massospondylus carinatus. PeerJ, 7, e7240.
Monolophosaurus jiangi	Theropoda	Saurischia	Carnivore	Callovian	Jurassic	824	Zhao, X. J., & Currie, P. J. (1993). A large crested theropod from the Jurassic of Xinjiang, People's Republic of China. Canadian Journal of Earth Sciences, 30(10), 2027-2036.
Murusraptor barrosaensis	Theropoda	Saurischia	Carnivore	Coniacian	Cretaceous	680	Coria, R. A., & Currie, P. J. (2016). A new megaraptoran dinosaur (Dinosauria, Theropoda, Megaraptoridae) from the Late Cretaceous of Patagonia. PLoS One, 11(7).
Nanotyrannus lancensis	Theropoda	Saurischia	Carnivore	Maastrichtian	Cretaceous	580	Bakker, R. T., & Williams, M. (1988). Nanotyrannus, a new genus of pygmy tyrannosaur, from the latest Cretaceous of Montana. Hunteria, 1(5), 1.
Nasutoceratops titusi	Ceratopsidae	Ornithischia	Herbivore	Campanian	Cretaceous	666	Sampson, S. D., Lund, E. K., Loewen, M. A., Farke, A. A., & Clayton, K. E. (2013). A remarkable short-snouted horned dinosaur from the Late Cretaceous (late Campanian) of southern Laramidia. Proceedings of the Royal Society B: Biological Sciences, 280(1766), 20131186.
Nemegtia barsboldi	Oviraptorosauria	Saurischia	Carnivore	Maastrichtian	Cretaceous	200	Fanti, F., Currie, P. J., & Badamgarav, D. (2012). New specimens of Nemegtomaia from the Baruungoyot and Nemegt formations (Late Cretaceous) of Mongolia. PloS one, 7(2).
Nemegtosaurus mongoliensis	Sauropodomorpha	Saurischia	Herbivore	Maastrichtian	Cretaceous	280	Nowinski, A. (1971). Nemegtosaurus mongoliensis n. gen., n. sp.(Sauropoda) from the uppermost Cretaceous of Mongolia. Palaeontologia Polonica, 25, 57-81.
Ngwevu intloko	Sauropodomorpha	Saurischia	Omnivore	Hettangian	Jurassic	30	Chapelle, K. E., Barrett, P. M., Botha, J., & Choiniere, J. N. (2019). Ngwevu intloko: a new early sauropodomorph dinosaur from the Lower Jurassic Elliot Formation of South Africa and comments on cranial ontogeny in Massospondylus carinatus. PeerJ, 7, e7240.
Nigersaurus taqueti	Sauropodomorpha	Saurischia	Omnivore	Albian	Cretaceous	240	Sereno, P. C., & Wilson, J. A. (2005). Structure and evolution of a sauropod tooth battery. The sauropods: evolution and paleobiology, 157, 177.
Notatesseraeraptor frickensis	Theropoda	Saurischia	Carnivore	Norian	Triassic	200	Zahner, M., & Brinkmann, W. (2019). A Triassic averostran-line theropod from Switzerland and the early evolution of dinosaurs. Nature ecology & evolution, 3(8), 1146-1152.
Olorotitan arharensis	Ornithopoda	Ornithischia	Herbivore	Maastrichtian	Cretaceous	730	Godefroit, P., Bolotsky, Y., & Alifanov, V. (2003). A remarkable hollow-crested hadrosaur from Russia: an Asian origin for lambeosaurines. Comptes Rendus Palevol, 2(2), 143-151.
Omeisaurus tianfuensis	Sauropodomorpha	Saurischia	Omnivore	Bathonian	Jurassic	500	He, X. L., Li, K., & Cai, K. (1988). The Middle Jurassic dinosaur fauna from Dashanpu, Zigong, Sichuan. Vol. IV. Sauropod Dinosaurs (2) Omeisaurus tianfuensis. Sichuan Scientific and Technological Publishing House, Chengdu, 143.
Oohkotokia horneri	Ankylosauridae	Ornithischia	Herbivore	Campanian	Cretaceous	300	Penkalski, P. (2013). A new ankylosaurid from the late Cretaceous Two Medicine Formation of Montana, USA. Acta Palaeontologica Polonica, 59(3), 617-634.
Ornitholestes hermanni	Theropoda	Saurischia	Carnivore	Kimmeridgian	Jurassic	155	Carpenter, K. (2005). Redescription of the small maniraptoran theropods Ornitholestes and Coelurus from the Upper Jurassic Morrison Formation of Wyoming. In Carnivorous Dinosaurs (p. 49).
Ornithomimus edmontonicus	Ornithomimidae	Saurischia	Herbivore	Maastrichtian	Cretaceous	225	Cuff, A. R., & Rayfield, E. J. (2015). Retrodeformation and muscular reconstruction of ornithomimosaurian dinosaur crania. PeerJ, 3, e1093.
Oviraptor philoceratops	Oviraptorosauria	Saurischia	Omnivore	Campanian	Cretaceous	230	Smith, D. (1992). The type specimen of Oviraptor philoceratops, a theropod dinosaur from the Upper Cretaceous of Mongolia. Neues Jahrbuch für Geologie und Paläontologie. Abhandlungen, 186(3), 365-388.
Pachycephalosaurus wyomingensis	Pachycephalosauria	Ornithischia	Omnivore	Maastrichtian	Cretaceous	640	Brown, B., & Schlaikjer, E. M. (1943). A study of the troödont dinosaurs, with the description of a new genus and four new species. Bulletin of the AMNH; v. 82, article 5.
Pachyrhinosaurus canadensis	Ceratopsidae	Ornithischia	Herbivore	Maastrichtian	Cretaceous	1100	Sternberg, C. M. (1950). Pachyrhinosaurus canadensis, representing a new family of the Ceratopsia, from southern Alberta.
Panoplosaurus mirus	Ankylosauridae	Ornithischia	Herbivore	Campanian	Cretaceous	530	Lambe, L. M. (1919). Description of a new genus and species (Panoplosaurus mirus) of armored dinosaur from the Belly River Beds of Alberta. Transactions of the Royal Society of Canada, 13, 39-50.
Parasaurolophus walkeri	Ornithopoda	Ornithischia	Herbivore	Campanian	Cretaceous	580	Weishampel, D. B., & Jensen, J. A. (1979). Parasaurolophus (Reptilia: Hadrosauridae) from Utah. Journal of Paleontology, 1422-1427.
Parksosaurus warreni	Ornithopoda	Ornithischia	Herbivore	Maastrichtian	Cretaceous	170	Galton, P. M. (1973). REDESCRIPTION OF THE SKULL AND MANDIBLE OF PARKSOSAURUS FROM THE LATE CRETACEOUS WITH COMMENTS ON THE FAMILY HYPSILOPHODONTIDAE (ORNITHISCHIA.
Pawpawsaurus campbelli	Ankylosauridae	Ornithischia	Herbivore	Albian	Cretaceous	250	A new nodosaurid ankylosaur (Dinosauria: Ornithischia) from the Paw Paw Formation (Late Albian) of Texas
Pentaceratops sternbergii	Ceratopsidae	Ornithischia	Herbivore	Campanian	Cretaceous	270	Lehman, T. M. (1998). A gigantic skull and skeleton of the horned dinosaur Pentaceratops sternbergi from New Mexico. Journal of Paleontology, 72(5), 894-906.
Plateosaurus engelhardti	Sauropodomorpha	Saurischia	Omnivore	Norian	Triassic	185	GALTON, M. (1985). Cranial anatomy of the prosauropod dinosaur Plateosaurus from the Knollenmergel (Middle Keuper, Upper Triassic) of Germany. 2. All the cranial material and details of soft-part anatomy. Geologica et Palaeontologica, (19), 119-159.
Platyceratops tatarinovi	Ceratopsidae	Ornithischia	Herbivore	Campanian	Cretaceous	295	Alifanov, V. R. (2003). Two new dinosaurs of the infraorder Neoceratopsia (Ornithischia) from the Upper Cretaceous of the Nemegt depression, Mongolian People's Republic. Paleontological Journal, 37(5), 524-534.
Prenocephale prenes	Pachycephalosauria	Ornithischia	Omnivore	Campanian	Cretaceous	218	Maryanska, T & Osmólska, H. (1974). Pachycephalosauria, a new suborder of ornithischian dinosaurs. Palaeontologia Polonica, 30, 45-102.
Probrachylophosaurus bergei	Ornithopoda	Ornithischia	Herbivore	Campanian	Cretaceous	900	Freedman Fowler, E. A., & Horner, J. R. (2015). A new brachylophosaurin hadrosaur (Dinosauria: Ornithischia) with an intermediate nasal crest from the Campanian Judith River Formation of northcentral Montana. PloS one, 10(11), e0141304.
Prosaurolophus maximus	Ornithopoda	Ornithischia	Herbivore	Campanian	Cretaceous	1200	Brown, B. (1916). A new crested trachodont dinosaur, Prosaurolophus maximus. order of the Trustees, American Museum of Natural History.
Psittacosaurus gobiensis	Ceratopsidae	Ornithischia	Herbivore	Aptian	Cretaceous	150	Zhou, C. F., Gao, K. Q., Fox, R. C., & Chen, S. H. (2006). A new species of Psittacosaurus (Dinosauria: Ceratopsia) from the Early Cretaceous Yixian Formation, Liaoning, China. Palaeoworld, 15(1), 100-114.
Psittacosaurus lujiatunensis adult	Ceratopsidae	Ornithischia	Herbivore	Aptian	Cretaceous	200	Bullar, C. M., Zhao, Q., Benton, M. J., & Ryan, M. J. (2019). Ontogenetic braincase development in Psittacosaurus lujiatunensis (Dinosauria: Ceratopsia) using micro-computed tomography. PeerJ, 7, e7217.
Psittacosaurus lujiatunensis hatchling	Ceratopsidae	Ornithischia	Herbivore	Aptian	Cretaceous	100	Bullar, C. M., Zhao, Q., Benton, M. J., & Ryan, M. J. (2019). Ontogenetic braincase development in Psittacosaurus lujiatunensis (Dinosauria: Ceratopsia) using micro-computed tomography. PeerJ, 7, e7217.
Psittacosaurus lujiatunensis juvenile	Ceratopsidae	Ornithischia	Herbivore	Aptian	Cretaceous	50	Bullar, C. M., Zhao, Q., Benton, M. J., & Ryan, M. J. (2019). Ontogenetic braincase development in Psittacosaurus lujiatunensis (Dinosauria: Ceratopsia) using micro-computed tomography. PeerJ, 7, e7217.
Psittacosaurus lujiatunensis semi-adult	Ceratopsidae	Ornithischia	Herbivore	Aptian	Cretaceous	250	Sereno, P. C. (2010, January). Taxonomy, cranial morphology, and relationships of parrot-beaked dinosaurs (Ceratopsia: Psittacosaurus). In New perspectives on horned dinosaurs: The Royal Tyrrell Museum ceratopsian symposium (pp. 21-58). Bloomington: Indiana University Press.
Psittacosaurus major	Ceratopsidae	Ornithischia	Herbivore	Aptian	Cretaceous	200	Sereno, P. C. (2010, January). Taxonomy, cranial morphology, and relationships of parrot-beaked dinosaurs (Ceratopsia: Psittacosaurus). In New perspectives on horned dinosaurs: The Royal Tyrrell Museum ceratopsian symposium (pp. 21-58). Bloomington: Indiana University Press.
Psittacosaurus meileyingensis	Ceratopsidae	Ornithischia	Herbivore	Aptian	Cretaceous	200	Sereno, P. C., Xijin, Z., & Lin, T. (2010). A new psittacosaur from Inner Mongolia and the parrot-like structure and function of the psittacosaur skull. Proceedings of the Royal Society B: Biological Sciences, 277(1679), 199-209.
Psittacosaurus mongoliensis	Ceratopsidae	Ornithischia	Herbivore	Aptian	Cretaceous	200	Averianov, A. O., Voronkevich, A. V., Leshchinskiy, S. V., & Fayngertz, A. V. (2006). A ceratopsian dinosaur Psittacosaurus sibiricus from the Early Cretaceous of West Siberia, Russia and its phylogenetic relationships. Journal of Systematic Palaeontology, 4(4), 359-395.
Psittacosaurus sibiricus	Ceratopsidae	Ornithischia	Herbivore	Aptian	Cretaceous	200	Sereno, P. C., Shichin, C., Zhengwu, C., & Chenggang, R. (1988). Psittacosaurus meileyingensis (Ornithischia: Ceratopsia), a new psittacosaur from the Lower Cretaceous of northeastern China. Journal of Vertebrate Paleontology, 8(4), 366-377.
Psittacosaurus sinensis	Ceratopsidae	Ornithischia	Herbivore	Aptian	Cretaceous	200	Sereno, P. C., Shichin, C., Zhengwu, C., & Chenggang, R. (1988). Psittacosaurus meileyingensis (Ornithischia: Ceratopsia), a new psittacosaur from the Lower Cretaceous of northeastern China. Journal of Vertebrate Paleontology, 8(4), 366-377.
Qianzhousaurus sinensis	Theropoda	Saurischia	Carnivore	Maastrichtian	Cretaceous	1000	Lü, J., Yi, L., Brusatte, S. L., Yang, L., Li, H., & Chen, L. (2014). A new clade of Asian Late Cretaceous long-snouted tyrannosaurids. Nature communications, 5(1), 1-10.
Rapetosaurus krausei	Sauropodomorpha	Saurischia	Herbivore	Maastrichtian	Cretaceous	400	Rogers, K. C., & Forster, C. A. (2004). The skull of Rapetosaurus krausei (sauropoda: Titanosauria) from the Late Cretaceous of Madagascar. Journal of vertebrate Paleontology, 24(1), 121-144.
Raptorex kriegsteini	Theropoda	Saurischia	Carnivore	Maastrichtian	Cretaceous	200	Sereno, P. C., Tan, L., Brusatte, S. L., Kriegstein, H. J., Zhao, X., & Cloward, K. (2009). Tyrannosaurid skeletal design first evolved at small body size. Science, 326(5951), 418-422.
Regaliceratops peterhewsi	Ceratopsidae	Ornithischia	Herbivore	Maastrichtian	Cretaceous	1000	Brown, C. M., & Henderson, D. M. (2015). A new horned dinosaur reveals convergent evolution in cranial ornamentation in Ceratopsidae. Current Biology, 25(12), 1641-1648.
Rhinorex condrupus	Ornithopoda	Ornithischia	Herbivore	Campanian	Cretaceous	760	Gates, T. A., & Scheetz, R. (2015). A new saurolophine hadrosaurid (Dinosauria: Ornithopoda) from the Campanian of Utah, North America. Journal of Systematic Palaeontology, 13(8), 711-725.
Rinchenia mongoliensis	Oviraptorosauria	Saurischia	Omnivore	Campanian	Cretaceous	120	Osmólska, H., Currie, P. J., & Barsbold, R. (2004). Oviraptorosauria. The Dinosauria, 2, 165-183.
Riojasaurus incertus	Sauropodomorpha	Saurischia	Omnivore	Norian	Triassic	235	Bonaparte, J. F., & Pumares, J. A. (1995). Notas sobre el primer craneo de Riojasaurus incertus (Dinosauria, Prosauropoda, Melanorosauridae) del Triásico superior de La Rioja, Argentina. Ameghiniana, 32(4), 341-349.
Saichania chulsanensis	Ankylosauridae	Ornithischia	Herbivore	Campanian	Cretaceous	455	Maryanska, T. (1977). Ankylosauridae (Dinosauria) from Mongolia. Palaeontologia Polonica, 37, 85-151.
Sarmientosaurus musacchioi	Sauropoda	Saurischia	Herbivore	Cenomanian	Cretaceous	415	Martinez, R. D., Lamanna, M. C., Novas, F. E., Ridgely, R. C., Casal, G. A., Martinez, J. E., ... & Witmer, L. M. (2016). A basal lithostrotian titanosaur (Dinosauria: Sauropoda) with a complete skull: implications for the evolution and paleobiology of Titanosauria. PloS one, 11(4).
Saurolophus angustirostris	Ornithopoda	Ornithischia	Herbivore	Campanian	Cretaceous	480	Maryańska, T., & Osmólska, H. (1981). Cranial anatomy of Saurolophus angustirostris with comments on the Asian Hadrosauridae (Dinosauria). Palaeontologia Polonica, 42, 5-24.
Saurolophus osborni	Ornithopoda	Ornithischia	Herbivore	Campanian	Cretaceous	470	Prieto-Márquez, A., & Wagner, J. R. (2012). A new species of saurolophine hadrosaurid dinosaur from the Late Cretaceous of the Pacific coast of North America. Acta Palaeontologica Polonica, 58(2), 255-268.
Saurornithoides mongoliensis	Theropoda	Saurischia	Carnivore	Campanian	Cretaceous	180	Norell, M. A., Makovicky, P. J., Bever, G. S., Balanoff, A. M., Clark, J. M., Barsbold, R., & Rowe, T. (2009). A review of the mongolian cretaceous dinosaur Saurornithoides (Troodontidae: Theropoda). American Museum Novitates, 2009(3654), 1-63.
Scelidosaurus harrisonii	Thyreophora	Ornithischia	Herbivore	Pliensbachian	Jurassic	270	Norman, D. B. (2001). Scelidosaurus, the earliest complete dinosaur. The armored dinosaurs, 3-24.
Scipionyx samniticus	Theropoda	Saurischia	Carnivore	Albian	Cretaceous	50	Dal Sasso, C., & Signore, M. (1998). Exceptional soft-tissue preservation in a theropod dinosaur from Italy. Nature, 392(6674), 383-387.
Sciurumimus albersdoerferi	Theropoda	Saurischia	Carnivore	Tithonian	Jurassic	80	Rauhut, O. W., Foth, C., Tischlinger, H., & Norell, M. A. (2012). Exceptionally preserved juvenile megalosauroid theropod dinosaur with filamentous integument from the Late Jurassic of Germany. Proceedings of the National Academy of Sciences, 109(29), 11746-11751.
Shantungosaurus giganteus	Ornithopoda	Ornithischia	Herbivore	Campanian	Cretaceous	1500	Hu, C., Zhengwu, C., Qiqing, P., & Xiaosi, F. (2001). Shantungosaurus giganteus. Hauyu Nature Trade, Beijing.
Shunosaurus lii	Sauropoda	Saurischia	Herbivore	Oxfordian	Jurassic	400	Dong, Z., Zhou, S., & Zhang, Y. (1983). Dinosaurs from the Jurassic of Sichuan. Palaeontologica Sinica, 162(C23), 1-51.
Shuvuuia deserti	Alverezsauridae	Saurischia	Carnivore	Campanian	Cretaceous	50	The skull of a relative of the stem-group bird Mononykus
Silvisaurus condrayi	Ankylosauridae	Ornithischia	Herbivore	Cenomanian	Cretaceous	360	Eaton Jr, T. H. (1960). A new armored dinosaur from the Cretaceous of Kansas.
Sinornithosaurus millenii	Dromaeosauridae	Saurischia	Carnivore	Aptian	Cretaceous	135	Xu, X., & Wu, X. C. (2001). Cranial morphology of Sinornithosaurus millenii Xu et al. 1999 (Dinosauria: Theropoda: Dromaeosauridae) from the Yixian formation of Liaoning, China. Canadian Journal of Earth Sciences, 38(12), 1739-1752.
Sinraptor dongi	Theropoda	Saurischia	Carnivore	Oxfordian	Jurassic	855	Currie, P. J., & Zhao, X. J. (1993). A new carnosaur (Dinosauria, Theropoda) from the Jurassic of Xinjiang, People's Republic of China. Canadian Journal of Earth Sciences, 30(10), 2037-2081.
Skorpiovenator bustingorryi	Theropoda	Saurischia	Carnivore	Cenomanian	Cretaceous	625	Canale, J. I., Scanferla, C. A., Agnolin, F. L., & Novas, F. E. (2009). New carnivorous dinosaur from the Late Cretaceous of NW Patagonia and the evolution of abelisaurid theropods. Naturwissenschaften, 96(3), 409.
Spinops sternbergorum	Ceratopsidae	Ornithischia	Herbivore	Campanian	Cretaceous	820	Farke, A. A., Ryan, M. J., Barrett, P. M., Tanke, D. H., Braman, D. R., Loewen, M. A., & Graham, M. R. (2011). A new centrosaurine from the Late Cretaceous of Alberta, Canada, and the evolution of parietal ornamentation in horned dinosaurs. Acta Palaeontologica Polonica, 56(4), 691-702.
Spinosaurus aegyptiacus	Theropoda	Saurischia	Carnivore	Albian	Cretaceous	1750	Ibrahim, N., Sereno, P. C., Dal Sasso, C., Maganuco, S., Fabbri, M., Martill, D. M., ... & Iurino, D. A. (2014). Semiaquatic adaptations in a giant predatory dinosaur. Science, 345(6204), 1613-1616.
Stegoceras validum	Pachycephalosauria	Ornithischia	Omnivore	Campanian	Cretaceous	225	Sues, H. D., & Galton, P. M. (1987). Anatomy and classification of the North American Pachycephalosauria (Dinosauria: Ornithischia). E. Schweizerbart'sche.
Struthiomimus altus	Ornithomimidae	Saurischia	Herbivore	Maastrichtian	Cretaceous	230	Cuff, A. R., & Rayfield, E. J. (2015). Retrodeformation and muscular reconstruction of ornithomimosaurian dinosaur crania. PeerJ, 3, e1093.
Styracosaurus albertensis	Ceratopsidae	Ornithischia	Herbivore	Campanian	Cretaceous	670	Ryan, M. J., Holmes, R., & Russell, A. P. (2007). A revision of the late Campanian centrosaurine ceratopsid genus Styracosaurus from the Western Interior of North America. Journal of Vertebrate Paleontology, 27(4), 944-962.
Syntarsus kayentakatae	Theropoda	Saurischia	Carnivore	Sinemurian	Jurassic	240	Rowe, T. (1989). A new species of the theropod dinosaur Syntarsus from the Early Jurassic Kayenta Formation of Arizona. Journal of Vertebrate Paleontology, 9(2), 125-136.
Tapuiasaurus macedoi	Sauropodomorpha	Saurischia	Herbivore	Aptian	Cretaceous	410	Zaher, H., Pol, D., Carvalho, A. B., Nascimento, P. M., Riccomini, C., Larson, P., ... & de Almeida Campos, D. (2011). A complete skull of an Early Cretaceous sauropod and the evolution of advanced titanosaurians. PLoS One, 6(2).
Tarbosaurus bataar	Theropoda	Saurischia	Carnivore	Maastrichtian	Cretaceous	1320	Hurum, J. H., & Sabath, K. (2003). Giant theropod dinosaurs from Asia and North America: skulls of Tarbosaurus bataar and Tyrannosaurus rex compared. Acta Palaeontologica Polonica, 48(2).
Tarbosaurus bataar adul	Ankylosauridae	Ornithischia	Herbivore	Campanian	Cretaceous	190	Maryanska, T. (1977). Ankylosauridae (Dinosauria) from Mongolia. Palaeontologia Polonica, 37, 85-151.
Tarbosaurus bataar juv	Ankylosauridae	Ornithischia	Herbivore	Albian	Cretaceous	325	Parsons, W. L., & Parsons, K. M. (2009). A new ankylosaur (Dinosauria: Ankylosauria) from the lower Cretaceous Cloverly formation of central Montana. Canadian Journal of Earth Sciences, 46(10), 721-738.
Tarchia kielanae	Theropoda	Saurischia	Carnivore	Norian	Triassic	170	Nesbitt, S. J., Smith, N. D., Irmis, R. B., Turner, A. H., Downs, A., & Norell, M. A. (2009). A complete skeleton of a Late Triassic saurischian and the early evolution of dinosaurs. science, 326(5959), 1530-1533.
Tatankacephalus cooneyorum	Ornithopoda	Ornithischia	Herbivore	Maastrichtian	Cretaceous	350	Weishampel, D. B., Norman, D. B., & Grigorescu, D. (1993). Telmatosaurus transsylvanicus from the Late Cretaceous of Romania: the most basal hadrosaurid dinosaur. Palaeontology, 36(2), 361-385.
Tawa hallae	Ornithopoda	Ornithischia	Herbivore	Maastrichtian	Cretaceous	500	Dalla Vecchia, F. M. (2009). Tethyshadros insularis, a new hadrosauroid dinosaur (Ornithischia) from the Upper Cretaceous of Italy. Journal of Vertebrate Paleontology, 29(4), 1100-1116.
Telmatosaurus transsylvanicus	Sauropodomorpha	Saurischia	Omnivore	Rhaetian	Triassic	50	Yates, A. M. (2003). A new species of the primitive dinosaur Thecodontosaurus (Saurischia: Sauropodomorpha) and its implications for the systematics of early dinosaurs. Journal of Systematic Palaeontology, 1(1), 1-42.
Tethyshadros insularis	Ceratopsidae	Ornithischia	Herbivore	Campanian	Cretaceous	1100	Longrich, N. R. (2011). Titanoceratops ouranos, a giant horned dinosaur from the late Campanian of New Mexico. Cretaceous Research, 32(3), 264-276.
Thecodontosaurus antiquus	Oviraptorosauria	Saurischia	Omnivore	Maastrichtian	Cretaceous	120	Lü, J., Chen, R., Brusatte, S. L., Zhu, Y., & Shen, C. (2016). A Late Cretaceous diversification of Asian oviraptorid dinosaurs: evidence from a new species preserved in an unusual posture. Scientific Reports, 6, 35780.
Titanoceratops ouranos	Theropoda	Saurischia	Carnivore	Tithonian	Jurassic	1350	Britt, B. B. (1991). Theropods of Dry Mesa Quarry (Morrison Formation, late Jurassic), Colorado, with emphasis on the osteology of Torvosaurus tanneri.
Tongtianlong limosus	Ceratopsidae	Ornithischia	Herbivore	Maastrichtian	Cretaceous	300	Horner, J. R., & Goodwin, M. B. (2006). Major cranial changes during Triceratops ontogeny. Proceedings of the Royal Society B: Biological Sciences, 273(1602), 2757-2761.
Torvosaurus tanneri	Ceratopsidae	Ornithischia	Herbivore	Maastrichtian	Cretaceous	400	Horner, J. R., & Goodwin, M. B. (2006). Major cranial changes during Triceratops ontogeny. Proceedings of the Royal Society B: Biological Sciences, 273(1602), 2757-2761.
Triceratops horridus1	Ceratopsidae	Ornithischia	Herbivore	Maastrichtian	Cretaceous	550	Horner, J. R., & Goodwin, M. B. (2006). Major cranial changes during Triceratops ontogeny. Proceedings of the Royal Society B: Biological Sciences, 273(1602), 2757-2761.
Triceratops horridus2	Ceratopsidae	Ornithischia	Herbivore	Maastrichtian	Cretaceous	800	Horner, J. R., & Goodwin, M. B. (2006). Major cranial changes during Triceratops ontogeny. Proceedings of the Royal Society B: Biological Sciences, 273(1602), 2757-2761.
Triceratops horridus3	Ceratopsidae	Ornithischia	Herbivore	Maastrichtian	Cretaceous	1250	Horner, J. R., & Goodwin, M. B. (2006). Major cranial changes during Triceratops ontogeny. Proceedings of the Royal Society B: Biological Sciences, 273(1602), 2757-2761.
Triceratops horridus4	Ornithopoda	Ornithischia	Herbivore	Maastrichtian	Cretaceous	1000	Prieto-Márquez, A., & Wagner, J. R. (2013). The ‘unicorn’dinosaur that wasn’t: a new reconstruction of the crest of Tsintaosaurus and the early evolution of the lambeosaurine crest and rostrum. PLoS One, 8(11).
Triceratops horridus5	Theropoda	Saurischia	Carnivore	Maastrichtian	Cretaceous	500	Plateau, O., & Foth, C. (2020). Birds have peramorphic skulls, too: anatomical network analyses reveal oppositional heterochronies in avian skull evolution. Communications Biology, 3(1), 1-12.
Tsintaosaurus spinorhinus	Theropoda	Saurischia	Carnivore	Maastrichtian	Cretaceous	1300	Plateau, O., & Foth, C. (2020). Birds have peramorphic skulls, too: anatomical network analyses reveal oppositional heterochronies in avian skull evolution. Communications Biology, 3(1), 1-12.
Tylocephale gilmorei	Pachycephalosauria	Ornithischia	Omnivore	Campanian	Cretaceous	100	Maryanska, T & Osmólska, H. (1974). Pachycephalosauria, a new suborder of ornithischian dinosaurs. Palaeontologia Polonica, 30, 45-102.
Tyrannosaurus rex AMNH 5027	Theropoda	Saurischia	Carnivore	Maastrichtian	Cretaceous	1450	Carpenter, K. (1990). Variation in Tyrannosaurus rex. Dinosaur systematics: perspectives and approaches, 141-145.
Tyrannosaurus rex AMNH 973	Theropoda	Saurischia	Carnivore	Maastrichtian	Cretaceous	1395	Carpenter, K. (1990). Variation in Tyrannosaurus rex. Dinosaur systematics: perspectives and approaches, 141-145.
Tyrannosaurus rex BHI 3033	Theropoda	Saurischia	Carnivore	Maastrichtian	Cretaceous	1500	Carpenter, K. (1990). Variation in Tyrannosaurus rex. Dinosaur systematics: perspectives and approaches, 141-145.
Tyrannosaurus rex BMRP 2002_4_1	Theropoda	Saurischia	Carnivore	Maastrichtian	Cretaceous	1500	Sattler, F., & Schwarz, D. (2019). Tooth replacement in a specimen of Tyrannosaurus rex (Dinosauria, Theropoda) from the Hell Creek Formation (Maastrichtian), Montana. Historical Biology, 1-24.
Tyrannosaurus rex FMNH PR2085	Theropoda	Saurischia	Carnivore	Maastrichtian	Cretaceous	1310	Larson, P. L., & Carpenter, K. (Eds.). (2008). Tyrannosaurus rex, the tyrant king. Indiana University Press.
Tyrannosaurus rex LACM 23844	Theropoda	Saurischia	Carnivore	Maastrichtian	Cretaceous	1460	Larson, P. L., & Carpenter, K. (Eds.). (2008). Tyrannosaurus rex, the tyrant king. Indiana University Press.
Tyrannosaurus rex MBR91216	Theropoda	Saurischia	Carnivore	Maastrichtian	Cretaceous	1670	Larson, P. L., & Carpenter, K. (Eds.). (2008). Tyrannosaurus rex, the tyrant king. Indiana University Press.
Tyrannosaurus rex MOR 1125	Theropoda	Saurischia	Carnivore	Maastrichtian	Cretaceous	1500	Larson, P. L., & Carpenter, K. (Eds.). (2008). Tyrannosaurus rex, the tyrant king. Indiana University Press.
Tyrannosaurus rex MOR 980	Theropoda	Saurischia	Carnivore	Maastrichtian	Cretaceous	1500	Larson, P. L., & Carpenter, K. (Eds.). (2008). Tyrannosaurus rex, the tyrant king. Indiana University Press.
Tyrannosaurus rex RMTP 8161	Theropoda	Saurischia	Carnivore	Maastrichtian	Cretaceous	1470	Larson, P. L., & Carpenter, K. (Eds.). (2008). Tyrannosaurus rex, the tyrant king. Indiana University Press.
Tyrannosaurus rex SDSM 12047	Theropoda	Saurischia	Carnivore	Maastrichtian	Cretaceous	800	Larson, P. L., & Carpenter, K. (Eds.). (2008). Tyrannosaurus rex, the tyrant king. Indiana University Press.
Ugrunaaluk kuukpikensis	Ornithopoda	Ornithischia	Herbivore	Maastrichtian	Cretaceous	380	Mori, H., Druckenmiller, P. S., & Erickson, G. M. (2015). A new Arctic hadrosaurid from the Prince Creek Formation (lower Maastrichtian) of northern Alaska. Acta Palaeontologica Polonica, 61(1), 15-32.
Utahceratops gettyi	Ceratopsidae	Ornithischia	Herbivore	Campanian	Cretaceous	1000	Sampson, S. D., Loewen, M. A., Farke, A. A., Roberts, E. M., Forster, C. A., Smith, J. A., & Titus, A. L. (2010). New horned dinosaurs from Utah provide evidence for intracontinental dinosaur endemism. PLoS One, 5(9), e12292.
Velafrons coahuilensis	Ornithopoda	Ornithischia	Herbivore	Campanian	Cretaceous	650	Gates, T. A., Sampson, S. D., De Jesús, C. R. D., Zanno, L. E., Eberth, D., Hernandez-Rivera, R., ... & Kirkland, J. I. (2007). Velafrons coahuilensis, a new lambeosaurine hadrosaurid (Dinosauria: Ornithopoda) from the late Campanian Cerro del Pueblo Formation, Coahuila, Mexico. Journal of Vertebrate Paleontology, 27(4), 917-930.
Velociraptor mongoliensis	Theropoda	Saurischia	Carnivore	Campanian	Cretaceous	235	Barsbold, R., & Osmólska, H. (1999). The skull of Velociraptor [Theropoda] from the Late Cretaceous of Mongolia. Acta Palaeontologica Polonica, 44(2), 189-219.
Xingxiulong chengi	Sauropodomorpha	Saurischia	Herbivore	Hettangian	Jurassic	360	Wang, Y. M., You, H. L., & Wang, T. (2017). A new basal sauropodiform dinosaur from the Lower Jurassic of Yunnan Province, China. Scientific reports, 7, 41881.
Xuwulong yueluni	Ornithopoda	Ornithischia	Herbivore	Aptian	Cretaceous	465	Hailu, Y., Daqing, L., & Weichang, L.. (2011). A new hadrosauriform dinosaur from the Early Cretaceous of Gansu Province, China. Acta Geologica Sinica‐English Edition, 85(1), 51-57.
Yandusaurus hongheensis	Hypsilophodontidae	Ornithischia	Herbivore	Bathonian	Jurassic	90	He, X. & Cai, K., 1984, The Middle Jurassic dinosaurian fauna from Dashampu, Zigong, Sichuan. Vol. 1: The ornitopod dinosaurs. Sichuan Scientific and Technological Publishing House, Chengdu, Sichuan, pp. 1-71
Yinlong downsi	Ceratopsidae	Ornithischia	Herbivore	Oxfordian	Jurassic	180	Xu, X., Forster, C. A., Clark, J. M., & Mo, J. (2006). A basal ceratopsian with transitional features from the Late Jurassic of northwestern China. Proceedings of the Royal Society B: Biological Sciences, 273(1598), 2135-2140.
Yulong mini	Oviraptorosauria	Saurischia	Omnivore	Maastrichtian	Cretaceous	65	Lü, J., Currie, P. J., Xu, L., Zhang, X., Pu, H., & Jia, S. (2013). Chicken-sized oviraptorid dinosaurs from central China and their ontogenetic implications. Naturwissenschaften, 100(2), 165-175.
Yutyrannus huali	Theropoda	Saurischia	Carnivore	Aptian	Cretaceous	900	Xu, X., Wang, K., Zhang, K., Ma, Q., Xing, L., Sullivan, C., ... & Wang, S. (2012). A gigantic feathered dinosaur from the Lower Cretaceous of China. Nature, 484(7392), 92-95.
Zalmoxes robustus	Ornithopoda	Ornithischia	Herbivore	Maastrichtian	Cretaceous	250	Weishampel, D. B., Jianu, C. M., Csiki, Z., & Norman, D. B. (2003). Osteology and phylogeny of Zalmoxes (ng), an unusual euornithopod dinosaur from the latest Cretaceous of Romania. Journal of Systematic Palaeontology, 1(2), 65-123.
Zaraapelta nomadis	Ankylosauridae	Ornithischia	Herbivore	Campanian	Cretaceous	270	Arbour, V. M., Currie, P. J., & Badamgarav, D. (2014). The ankylosaurid dinosaurs of the Upper Cretaceous Baruungoyot and Nemegt formations of Mongolia. Zoological Journal of the Linnean Society, 172(3), 631-652.
Zuniceratops christopheri	Ceratopsidae	Ornithischia	Herbivore	Cenomanian	Cretaceous	500	Wolfe, D. G., & Kirkland, J. I. (1998). Zuniceratops christopheri n. gen. & n. sp., a ceratopsian dinosaur from the Moreno Hill Formation (Cretaceous, Turonian) of west-central New Mexico. Lower and Middle Cretaceous Terrestrial Ecosystems. New Mexico Museum of Natural History and Science Bulletin, 14, 303-317.
Zupaysaurus rougieri	Theropoda	Saurischia	Carnivore	Norian	Triassic	490	Arcucci, A. B., & Coria, R. A. (2003). A new Triassic carnivorous dinosaur from Argentina. Ameghiniana, 40(2), 217-228.
Zuul crurivastator	Ankylosauridae	Ornithischia	Herbivore	Campanian	Cretaceous	430	Arbour, V. M., & Evans, D. C. (2017). A new ankylosaurine dinosaur from the Judith River Formation of Montana, USA, based on an exceptional skeleton with soft tissue preservation. Royal Society Open Science, 4(5), 161086.
Anhanguera blittersdorffi	Pterodactyloidea	Pterosauria	Carnivore	Aptian	Cretaceous	600	Alexander, W. A., & Tomida, Y. (2000). Description of a new species of Anhangueridae (Pterodactyloidea) with comments on the pterosaur fauna from the Santana Formation (Aptian-Albian), northeastern Brazil. National Science Museum Monographs, 17, ix-137.
Anhanguera piscator	Pterodactyloidea	Pterosauria	Carnivore	Aptian	Cretaceous	625	Alexander, W. A., & Tomida, Y. (2000). Description of a new species of Anhangueridae (Pterodactyloidea) with comments on the pterosaur fauna from the Santana Formation (Aptian-Albian), northeastern Brazil. National Science Museum Monographs, 17, ix-137.
Anurognathus ammoni	Anurognathidae	Pterosauria	Carnivore	Tithonian	Jurassic	20	Bennett, S. C. (2007). A second specimen of the pterosaur Anurognathus ammoni. Paläontologische Zeitschrift, 81(4), 376.
Araripesaurus santanae	Pterodactyloidea	Pterosauria	Carnivore	Aptian	Cretaceous	630	Alexander, W. A., & Tomida, Y. (2000). Description of a new species of Anhangueridae (Pterodactyloidea) with comments on the pterosaur fauna from the Santana Formation (Aptian-Albian), northeastern Brazil. National Science Museum Monographs, 17, ix-137.
Austriadactylus cristatus	Eopterosauria	Pterosauria	Carnivore	Norian	Triassic	70	Dalla Vecchia, F. M. (2009). The first Italian specimen of Austriadactylus cristatus (Diapsida, Pterosauria) from the Norian (Upper Triassic) of the Carnic Prealps. Rivista Italiana di Paleontologia e Stratigrafia, 115(3).
Bergamodactylus wildi	Campylognathoides	Pterosauria	Carnivore	Norian	Triassic	50	Dalla Vecchia, F. M. (2018). Comments on Triassic pterosaurs with a commentary on the" ontogenetic stages" of Kellner (2015) and the validity of Bergamodactylus wildi. Rivista Italiana di Paleontologia e Stratigrafia, 124(2).
Cacibupteryx caribensis	Rhamphorynchoidea	Pterosauria	Carnivore	Kimmeridgian	Jurassic	205	Gasparini, Z., Fernández, M., & Fuente, M. D. L. (2004). A new pterosaur from the Jurassic of Cuba. Palaeontology, 47(4), 919-927.
Caelestiventus hanseni	Dimorphodontidae	Pterosauria	Carnivore	Norian	Triassic	178	Britt, B. B., Dalla Vecchia, F. M., Chure, D. J., Engelmann, G. F., Whiting, M. F., & Scheetz, R. D. (2018). Caelestiventus hanseni gen. et sp. nov. extends the desert-dwelling pterosaur record back 65 million years. Nature ecology & evolution, 2(9), 1386-1392.
Cearadactylus atrox	Pterodactyloidea	Pterosauria	Carnivore	Aptian	Cretaceous	570	CAMPOS, H. B., HEADDEN, J. A., & FREY, E. New material of the enigmatic ornitltocheiroid Cearadactylus atrox from the Santana Formation.
Ctenochasma elegans juv	Campylognathoides	Pterosauria	Carnivore	Toarcian	Jurassic	200	Delsate, D., & Wild, R. (2000). PREMIERE DECOUVERTE D’UN REPTILE VOLANT DETERMINABLE (PTEROSAURIA, DORYGNATHUS CF BANTHENSIS) DU TOARCIEN INFERIEUR (JURASSIQUE INFERIEUR) DE NANCY (LORRAINE, FRANCE).
Ctenochasma elegans	Campylognathoides	Pterosauria	Carnivore	Toarcian	Jurassic	200	Delsate, D., & Wild, R. (2000). PREMIERE DECOUVERTE D’UN REPTILE VOLANT DETERMINABLE (PTEROSAURIA, DORYGNATHUS CF BANTHENSIS) DU TOARCIEN INFERIEUR (JURASSIQUE INFERIEUR) DE NANCY (LORRAINE, FRANCE).
Ctenochasma taqueti	Pterodactyloidea	Pterosauria	Carnivore	Tithonian	Jurassic	150	Bennett, S. C. (1996). Year-classes of pterosaurs from the Solnhofen Limestone of Germany: taxonomic and systematic implications. Journal of Vertebrate Paleontology, 16(3), 432-444.
Cuspicephalus scarfi	Pterodactyloidea	Pterosauria	Carnivore	Tithonian	Jurassic	300	Bennett, S. C. (1996). Year-classes of pterosaurs from the Solnhofen Limestone of Germany: taxonomic and systematic implications. Journal of Vertebrate Paleontology, 16(3), 432-444.
Darwinopterus linglongtaensis	Pterodactyloidea	Pterosauria	Carnivore	Tithonian	Jurassic	300	Bennett, S. C. (1996). Year-classes of pterosaurs from the Solnhofen Limestone of Germany: taxonomic and systematic implications. Journal of Vertebrate Paleontology, 16(3), 432-444.
Darwinopterus modularis	Darwinoptera	Pterosauria	Carnivore	Kimmeridgian	Jurassic	345	Martill, D. M., & Etches, S. (2012). A new monofenestratan pterosaur from the Kimmeridge Clay Formation (Kimmeridgian, Upper Jurassic) of Dorset, England. Acta Palaeontologica Polonica, 58(2), 285-294.
Darwinopterus robustidens	Darwinoptera	Pterosauria	Carnivore	Kimmeridgian	Jurassic	125	Wang, X., Kellner, A. W., Jiang, S., Cheng, X., Meng, X., & Rodrigues, T. (2010). New long-tailed pterosaurs (Wukongopteridae) from western Liaoning, China. Anais da Academia Brasileira de Ciências, 82(4), 1045-1062.
Dawndraco kanzai	Darwinoptera	Pterosauria	Carnivore	Kimmeridgian	Jurassic	190	Lü, J., Unwin, D. M., Jin, X., Liu, Y., & Ji, Q. (2010). Evidence for modular evolution in a long-tailed pterosaur with a pterodactyloid skull. Proceedings of the Royal Society B: Biological Sciences, 277(1680), 383-389.
Dimorphodon macronyx	Darwinoptera	Pterosauria	Carnivore	Kimmeridgian	Jurassic	130	LÜ, J., XU, L., CHANG, H., & ZHANG, X. (2011). A new darwinopterid pterosaur from the Middle Jurassic of western Liaoning, northeastern China and its ecological implications. Acta Geologica Sinica‐English Edition, 85(3), 507-514.
Dorygnathus banthensis	Pterodactyloidea	Pterosauria	Carnivore	Coniacian	Cretaceous	1100	Kellner, A. W. (2010). Comments on the Pteranodontidae (Pterosauria, Pterodactyloidea) with the description of two new species. Anais da Academia Brasileira de Ciências, 82(4), 1063-1084.
Campylognathus zitteli	Dimorphodontidae	Pterosauria	Carnivore	Sinemurian	Jurassic	140	Padian, K. (1983). Osteology and functional morphology of Dimorphodon macronyx (Buckland)(Pterosauria: Rhamphorhynchoidea) based on new material in the Yale Peabody Museum. Peabody Museum of Natural History.
Campylognathus zitteli	Rhamphorynchoidea	Pterosauria	Carnivore	Toarcian	Jurassic	160	Delsate, D., & Wild, R. (2000). PREMIERE DECOUVERTE D’UN REPTILE VOLANT DETERMINABLE (PTEROSAURIA, DORYGNATHUS CF BANTHENSIS) DU TOARCIEN INFERIEUR (JURASSIQUE INFERIEUR) DE NANCY (LORRAINE, FRANCE).
Eudimorphodon ranzii	Eudimorphodontidae	Pterosauria	Carnivore	Rhaetian	Triassic	90	Unwin, D. M. (2003). Eudimorphodon and the early history of pterosaurs. Rivista del Museo Civico di Scienze Naturali “Enrico Caffi, 22, 39-46.
Feilongus youngi	Pterodactyloidea	Pterosauria	Carnivore	Barremian	Jurassic	370	Wang, X., Kellner, A. W., Zhou, Z., & de Almeida Campos, D. (2005). Pterosaur diversity and faunal turnover in Cretaceous terrestrial ecosystems in China. Nature, 437(7060), 875-879.
Gallodactylus canjuersensis	Pterodactyloidea	Pterosauria	Carnivore	Kimmeridgian	Jurassic	140	Lü, J., Ji, Q., Wei, X., & Liu, Y. (2012). A new ctenochasmatoid pterosaur from the Early Cretaceous Yixian Formation of western Liaoning, China. Cretaceous Research, 34, 26-30.
Gegepterus changi	Pterodactyloidea	Pterosauria	Carnivore	Barremian	Jurassic	135	Wang, X., Kellner, A. W., Zhou, Z., & de Almeida Campos, D. (2007). A new pterosaur (Ctenochasmatidae, Archaeopterodactyloidea) from the lower Cretaceous Yixian Formation of China. Cretaceous Research, 28(2), 245-260.
Geosternbergia sternbergi	Pterodactyloidea	Pterosauria	Carnivore	Coniacian	Cretaceous	500	Kellner, A. W. (2010). Comments on the Pteranodontidae (Pterosauria, Pterodactyloidea) with the description of two new species. Anais da Academia Brasileira de Ciências, 82(4), 1063-1084.
Germanodactylus cristatus	Pterodactyloidea	Pterosauria	Carnivore	Tithonian	Jurassic	70	Bennett, S. C. (2006). Juvenile specimens of the pterosaur Germanodactylus cristatus, with a review of the genus. Journal of Vertebrate Paleontology, 26(4), 872-878.
Germanodactylus cristatus juv	Pterodactyloidea	Pterosauria	Carnivore	Tithonian	Jurassic	140	Witton, M. P., O’Sullivan, M., & Martill, D. M. (2015). The relationships of Cuspicephalus scarfi Martill and Etches, 2013 and Normannognathus wellnhoferi Buffetaut et al., 1998 to other monofenestratan pterosaurs. Contributions to Zoology, 84(2), 115-127.
Guidraco venator	Pterodactyloidea	Pterosauria	Carnivore	Aptian	Cretaceous	40	Wang, X., Kellner, A. W., Jiang, S., & Cheng, X. (2012). New toothed flying reptile from Asia: close similarities between early Cretaceous pterosaur faunas from China and Brazil. Naturwissenschaften, 99(4), 249-257.
Hamipterus tianshanensis female	Pterodactyloidea	Pterosauria	Carnivore	Aptian	Cretaceous	296	Wang, X., Kellner, A. W., Jiang, S., Wang, Q., Ma, Y., Paidoula, Y., ... & Li, N. (2014). Sexually dimorphic tridimensionally preserved pterosaurs and their eggs from China. Current Biology, 24(12), 1323-1330.
Hamipterus tianshanensis male	Pterodactyloidea	Pterosauria	Carnivore	Aptian	Cretaceous	296	Wang, X., Kellner, A. W., Jiang, S., Wang, Q., Ma, Y., Paidoula, Y., ... & Li, N. (2014). Sexually dimorphic tridimensionally preserved pterosaurs and their eggs from China. Current Biology, 24(12), 1323-1330.
Ikrandraco avatar	Pterodactyloidea	Pterosauria	Carnivore	Aptian	Cretaceous	275	Wang, X., Rodrigues, T., Jiang, S., Cheng, X., & Kellner, A. W. (2014). An Early Cretaceous pterosaur with an unusual mandibular crest from China and a potential novel feeding strategy. Scientific Reports, 4, 6329.
Istiodactylus latidens	Pterodactyloidea	Pterosauria	Carnivore	Aptian	Cretaceous	475	Witton, M. P. (2012). New insights into the skull of Istiodactylus latidens (Ornithocheiroidea, Pterodactyloidea). PloS one, 7(3).
Kunpengopterus sinensis	Wukongopteridae	Pterosauria	Carnivore	Kimmeridgian	Jurassic	182	Wang, X., Kellner, A. W., Jiang, S., Cheng, X., Meng, X., & Rodrigues, T. (2010). New long-tailed pterosaurs (Wukongopteridae) from western Liaoning, China. Anais da Academia Brasileira de Ciências, 82(4), 1045-1062.
Ludodactylus sibbicki	Pterodactyloidea	Pterosauria	Carnivore	Aptian	Cretaceous	500	Frey, E., Martill, D. M., & Buchy, M. C. (2003). A new crested ornithocheirid from the Lower Cretaceous of northeastern Brazil and the unusual death of an unusual pterosaur. Geological Society, London, Special Publications, 217(1), 55-63.
Nemicolopterus crypticus	Pterodactyloidea	Pterosauria	Carnivore	Aptian	Cretaceous	40	Wang, X., Kellner, A. W., Zhou, Z., & de Almeida Campos, D. (2008). Discovery of a rare arboreal forest-dwelling flying reptile (Pterosauria, Pterodactyloidea) from China. Proceedings of the National Academy of Sciences, 105(6), 1983-1987.
Nurhachius luei	Pterodactyloidea	Pterosauria	Carnivore	Aptian	Cretaceous	310	Zhou, X., Pêgas, R. V., Leal, M. E., & Bonde, N. (2019). Nurhachius luei, a new istiodactylid pterosaur (Pterosauria, Pterodactyloidea) from the Early Cretaceous Jiufotang Formation of Chaoyang City, Liaoning Province (China) and comments on the Istiodactylidae. PeerJ, 7, e7688.
Ornithocheirus simus	Pterodactyloidea	Pterosauria	Carnivore	Albian	Cretaceous	1200	Ősi, A. (2011). Feeding‐related characters in basal pterosaurs: implications for jaw mechanism, dental function and diet. Lethaia, 44(2), 136-152.
Pteranodon longiceps	Pterodactyloidea	Pterosauria	Carnivore	Santonian	Cretaceous	1217	Bestwick, J., Unwin, D. M., Butler, R. J., Henderson, D. M., & Purnell, M. A. (2018). Pterosaur dietary hypotheses: a review of ideas and approaches. Biological Reviews, 93(4), 2021-2048.
Pterodactylus antiquus1	Pterodactyloidea	Pterosauria	Carnivore	Tithonian	Jurassic	130	Vidovic, S. U., & Martill, D. M. (2014). Pterodactylus scolopaciceps Meyer, 1860 (Pterosauria, Pterodactyloidea) from the Upper Jurassic of Bavaria, Germany: the problem of cryptic pterosaur taxa in early ontogeny. PloS one, 9(10).
Pterodactylus antiquus2	Pterodactyloidea	Pterosauria	Carnivore	Tithonian	Jurassic	100	Vidovic, S. U., & Martill, D. M. (2014). Pterodactylus scolopaciceps Meyer, 1860 (Pterosauria, Pterodactyloidea) from the Upper Jurassic of Bavaria, Germany: the problem of cryptic pterosaur taxa in early ontogeny. PloS one, 9(10).
Pterodactylus antiquus3	Pterodactyloidea	Pterosauria	Carnivore	Tithonian	Jurassic	90	Vidovic, S. U., & Martill, D. M. (2014). Pterodactylus scolopaciceps Meyer, 1860 (Pterosauria, Pterodactyloidea) from the Upper Jurassic of Bavaria, Germany: the problem of cryptic pterosaur taxa in early ontogeny. PloS one, 9(10).
Pterodactylus antiquus4	Pterodactyloidea	Pterosauria	Carnivore	Tithonian	Jurassic	112	Vidovic, S. U., & Martill, D. M. (2014). Pterodactylus scolopaciceps Meyer, 1860 (Pterosauria, Pterodactyloidea) from the Upper Jurassic of Bavaria, Germany: the problem of cryptic pterosaur taxa in early ontogeny. PloS one, 9(10).
Pterodactylus antiquus5	Pterodactyloidea	Pterosauria	Carnivore	Tithonian	Jurassic	180	Vidovic, S. U., & Martill, D. M. (2014). Pterodactylus scolopaciceps Meyer, 1860 (Pterosauria, Pterodactyloidea) from the Upper Jurassic of Bavaria, Germany: the problem of cryptic pterosaur taxa in early ontogeny. PloS one, 9(10).
Pterodactylus antiquus6	Pterodactyloidea	Pterosauria	Carnivore	Tithonian	Jurassic	174	Vidovic, S. U., & Martill, D. M. (2014). Pterodactylus scolopaciceps Meyer, 1860 (Pterosauria, Pterodactyloidea) from the Upper Jurassic of Bavaria, Germany: the problem of cryptic pterosaur taxa in early ontogeny. PloS one, 9(10).
Pterodactylus antiquus7	Pterodactyloidea	Pterosauria	Carnivore	Tithonian	Jurassic	190	Vidovic, S. U., & Martill, D. M. (2014). Pterodactylus scolopaciceps Meyer, 1860 (Pterosauria, Pterodactyloidea) from the Upper Jurassic of Bavaria, Germany: the problem of cryptic pterosaur taxa in early ontogeny. PloS one, 9(10).
Pterodactylus antiquus8	Pterodactyloidea	Pterosauria	Carnivore	Tithonian	Jurassic	115	Vidovic, S. U., & Martill, D. M. (2014). Pterodactylus scolopaciceps Meyer, 1860 (Pterosauria, Pterodactyloidea) from the Upper Jurassic of Bavaria, Germany: the problem of cryptic pterosaur taxa in early ontogeny. PloS one, 9(10).
Pterodaustro guinazui	Pterodactyloidea	Pterosauria	Carnivore	Albian	Cretaceous	280	Bonaparte, J. F. (1971). Description del craneo y mandibulas de Pterodaustro Guinazui (Pterodactyloide-Pterodaustriidae nov.) de la formacion Lagarcito, San Luis Argentina. Museo municipal de ciencias naturales.
Rhamphorhynchus muensteri ont1	Pterodactyloidea	Pterosauria	Carnivore	Tithonian	Jurassic	31	Bennett, S. C. (1995). A statistical study of Rhamphorhynchus from the Solnhofen Limestone of Germany: year-classes of a single large species. Journal of Paleontology, 69(3), 569-580.
Rhamphorhynchus muensteri ont2	Pterodactyloidea	Pterosauria	Carnivore	Tithonian	Jurassic	50	Bennett, S. C. (1995). A statistical study of Rhamphorhynchus from the Solnhofen Limestone of Germany: year-classes of a single large species. Journal of Paleontology, 69(3), 569-580.
Rhamphorhynchus muensteri ont3	Pterodactyloidea	Pterosauria	Carnivore	Tithonian	Jurassic	74	Bennett, S. C. (1995). A statistical study of Rhamphorhynchus from the Solnhofen Limestone of Germany: year-classes of a single large species. Journal of Paleontology, 69(3), 569-580.
Rhamphorhynchus muensteri ont4	Pterodactyloidea	Pterosauria	Carnivore	Tithonian	Jurassic	91	Bennett, S. C. (1995). A statistical study of Rhamphorhynchus from the Solnhofen Limestone of Germany: year-classes of a single large species. Journal of Paleontology, 69(3), 569-580.
Rhamphorhynchus muensteri ont5	Pterodactyloidea	Pterosauria	Carnivore	Tithonian	Jurassic	160	Bennett, S. C. (1995). A statistical study of Rhamphorhynchus from the Solnhofen Limestone of Germany: year-classes of a single large species. Journal of Paleontology, 69(3), 569-580.
Santanadactylus araripensis	Pterodactyloidea	Pterosauria	Carnivore	Albian	Cretaceous	450	Alexander, W. A., & Tomida, Y. (2000). Description of a new species of Anhangueridae (Pterodactyloidea) with comments on the pterosaur fauna from the Santana Formation (Aptian-Albian), northeastern Brazil. National Science Museum Monographs, 17, ix-137.
Scaphognathus crassirostris	Rhamphorynchoidea	Pterosauria	Carnivore	Tithonian	Jurassic	150	Zhou, C. F. (2014). Cranial morphology of a Scaphognathus-like pterosaur, Jianchangnathus robustus, based on a new fossil from the Tiaojishan Formation of western Liaoning, China. Journal of Vertebrate Paleontology, 34(3), 597-605.
Shenzhoupterus chaoyangensis	Pterodactyloidea	Pterosauria	Carnivore	Aptian	Cretaceous	270	Lü, J., Unwin, D. M., Xu, L., & Zhang, X. (2008). A new azhdarchoid pterosaur from the Lower Cretaceous of China and its implications for pterosaur phylogeny and evolution. Naturwissenschaften, 95(9), 891-897.
Tapejara wellnhoferi	Pterodactyloidea	Pterosauria	Carnivore	Aptian	Cretaceous	305	Wellnhofer, P. (1991). The skull of Tapejara wellnhoferi Kellner (Reptilia, Pterosauria) from the Lower Cretaceous Santana Formation of the Araripe Basin, Northeastern Brazil. Mitteilungen der Bayerischen Staatssammlung für Paläontologie und Historische Geologie, 31, 89-106.
Thalassodromeus sethi	Pterodactyloidea	Pterosauria	Carnivore	Albian	Cretaceous	880	Kellner, A. W., & de Almeida Campos, D. (2002). The function of the cranial crest and jaws of a unique pterosaur from the Early Cretaceous of Brazil. Science, 297(5580), 389-392.
Tropeognathus mesembrinus	Pterodactyloidea	Pterosauria	Carnivore	Aptian	Cretaceous	630	Alexander, W. A., & Tomida, Y. (2000). Description of a new species of Anhangueridae (Pterodactyloidea) with comments on the pterosaur fauna from the Santana Formation (Aptian-Albian), northeastern Brazil. National Science Museum Monographs, 17, ix-137.
Tupandactylus imperator	Pterodactyloidea	Pterosauria	Carnivore	Aptian	Cretaceous	400	Pinheiro, F. L., Fortier, D. C., Schultz, C. L., De Andrade, J. A. F., & Bantim, R. A. (2011). New information on the pterosaur Tupandactylus imperator, with comments on the relationships of Tapejaridae. Acta Palaeontologica Polonica, 56(3), 567-580.
Tupuxuara deliradamus	Pterodactyloidea	Pterosauria	Carnivore	Aptian	Cretaceous	1040	Witton, M. P. (2009). A new species of Tupuxuara (Thalassodromidae, Azhdarchoidea) from the Lower Cretaceous Santana Formation of Brazil, with a note on the nomenclature of Thalassodromidae. Cretaceous Research, 30(5), 1293-1300.
Tupuxuara leonardii	Pterodactyloidea	Pterosauria	Carnivore	Aptian	Cretaceous	545	Witton, M. P. (2009). A new species of Tupuxuara (Thalassodromidae, Azhdarchoidea) from the Lower Cretaceous Santana Formation of Brazil, with a note on the nomenclature of Thalassodromidae. Cretaceous Research, 30(5), 1293-1300.
Asilisaurus kongwe	Silesauridae		Carnivorous	Anisian	Triassic	110	Nesbitt, S. J., Langer, M. C., & Ezcurra, M. D. (2020). The anatomy of Asilisaurus kongwe, a dinosauriform from the Lifua Member of the Manda Beds (~ Middle Triassic) of Africa. The Anatomical Record, 303(4), 813-873.
Silesaurus opolensis	Silesauridae		Carnivorous	Carnian	Triassic	160	Dzik, J., & Sulej, T. (2007). A review of the early Late Triassic Krasiejów biota from Silesia, Poland. Phytopatologia Polonica, (64), 3-27.
Acynodon iberoccitanus*	Alligatoroidea		Carnivore	Campanian	Cretaceous	154	Martin, J. E. (2007). New material of the Late Cretaceous globidontan Acynodon iberoccitanus (Crocodylia) from southern France. Journal of Vertebrate Paleontology, 27(2), 362-372.
Adamantinasuchus navae	Mesoeucrocodylia		Omnivore	Campanian	Cretaceous	73	Nobre, P. H., & de Souza Carvalho, I. (2006). Adamantinasuchus navae: a new gondwanan Crocodylomorpha (Mesoeucrocodylia) from the Late Cretaceous of Brazil. Gondwana Research, 10(3-4), 370-378.
Allodaposuchus subjuniperus*	Allodaposuchidae		Carnivore	Campanian	Cretaceous	350	Puértolas-Pascual, E., Canudo, J. I., & Moreno-Azanza, M. (2014). The eusuchian crocodylomorph Allodaposuchus subjuniperus sp. nov., a new species from the latest Cretaceous (upper Maastrichtian) of Spain. Historical Biology, 26(1), 91-109.
Anatosuchus minor*	Notosuchia		Carnivore	Aptian	Cretaceous	148	Sereno, P., & Larsson, H. (2009). Cretaceous crocodyliforms from the Sahara. ZooKeys, 28, 1.
Araripesuchus patagonicus	Notosuchia		Carnivore	Aptian	Cretaceous	134	Candeiro, C. R. A., & Martinelli, A. G. (2006). A review of paleogeographical and chronostratigraphical distribution of mesoeucrocodylian species from the upper Cretaceous beds from the Bauru (Brazil) and Neuquén (Argentina) groups, Southern South America. Journal of South American Earth Sciences, 22(1-2), 116-129.
Araripesuchus wegeneri	Notosuchia		Carnivore	Aptian	Cretaceous	111	Sereno, P., & Larsson, H. (2009). Cretaceous crocodyliforms from the Sahara. ZooKeys, 28, 1.
Batrachomimus pastosbonensis*	Neosuchia		Carnivore	Oxfordian	Jurassic	164	Montefeltro, F. C., Larsson, H. C., de França, M. A., & Langer, M. C. (2013). A new neosuchian with Asian affinities from the Jurassic of northeastern Brazil. Naturwissenschaften, 100(9), 835-841.
Baurusuchus pachecoi	Sebecosuchia		Carnivore	Turonian	Cretaceous	350	Candeiro, C. R. A., & Martinelli, A. G. (2006). A review of paleogeographical and chronostratigraphical distribution of mesoeucrocodylian species from the upper Cretaceous beds from the Bauru (Brazil) and Neuquén (Argentina) groups, Southern South America. Journal of South American Earth Sciences, 22(1-2), 116-129.
Baurusuchus salgadoensis	Sebecosuchia		Carnivore	Turonian	Cretaceous	330	Candeiro, C. R. A., & Martinelli, A. G. (2006). A review of paleogeographical and chronostratigraphical distribution of mesoeucrocodylian species from the upper Cretaceous beds from the Bauru (Brazil) and Neuquén (Argentina) groups, Southern South America. Journal of South American Earth Sciences, 22(1-2), 116-129.
Brachychampsa montana*	Alligatoroidea		Carnivore	Santonian	Cretaceous	180	Brochu, C. A. (2004). Alligatorine phylogeny and the status of Allognathosuchus Mook, 1921. Journal of Vertebrate Paleontology, 24(4), 857-873.
Caipirasuchus mineirus	Sphagesauridae		Omnivore	Turonian	Cretaceous	117	Martinelli, A. G., Marinho, T. S., Iori, F. V., & Ribeiro, L. C. B. (2018). The first Caipirasuchus (Mesoeucrocodylia, Notosuchia) from the Late Cretaceous of Minas Gerais, Brazil: new insights on sphagesaurid anatomy and taxonomy. PeerJ, 6, e5594.
Caipirasuchus paulistanus	Sphagesauridae		Omnivore	Turonian	Cretaceous	110	Iori, F. V., & Carvalho, I. S. (2011). Caipirasuchus paulistanus, a new sphagesaurid (Crocodylomorpha, Mesoeucrocodylia) from the Adamantina Formation (Upper Cretaceous, Turonian–Santonian), Bauru Basin, Brazil. Journal of Vertebrate Paleontology, 31(6), 1255-1264.
Cricosaurus suevicus	Thalattosuchia		Piscivore	Oxfordian	Jurassic	145	Young, M. T., & de Andrade, M. B. (2009). What is Geosaurus? Redescription of Geosaurus giganteus (Thalattosuchia: Metriorhynchidae) from the Upper Jurassic of Bayern, Germany. Zoological Journal of the Linnean Society, 157(3), 551-585.
Dakosaurus andiniensis	Thalattosuchia		Carnivore	Oxfordian	Jurassic	720	Pol, D., & Gasparini, Z. (2009). Skull anatomy of Dakosaurus andiniensis (Thalattosuchia: Crocodylomorpha) and the phylogenetic position of Thalattosuchia. Journal of Systematic Palaeontology, 7(2), 163-197.
Dibothrosuchus elaphros	Crocodylomorpha		Carnivore	Pliensbachian	Jurassic	164	Wu, X. C., & Chatterjee, S. (1993). Dibothrosuchus elaphros, a crocodylomorph from the Lower Jurassic of China and the phylogeny of the Sphenosuchia. Journal of Vertebrate Paleontology, 13(1), 58-89.
Dromicosuchus grallator	Crocodylomorpha		Carnivore	Carnian	Triassic	150	Irmis, R. B., Nesbitt, S. J., & Sues, H. D. (2013). Early crocodylomorpha. Geological Society, London, Special Publications, 379(1), 275-302.
Gobiosuchus kielona	Gobiosuchidae		Carnivore	Campanian	Cretaceous	64	Osmólska, H., Hua, S., & Buffetaut, E. (1997). Gobiosuchus kielanae [Protosuchia] from the Late Cretaceous of Mongolia: anatomy and relationships. Acta Palaeontologica Polonica, 42(2), 257-289.
Goniopholis*	Neosuchia		Carnivore	Kimmeridgian	Jurassic	470	De Andrade, M. B., & Hornung, J. J. (2011). A new look into the periorbital morphology of Goniopholis (Mesoeucrocodylia: Neosuchia) and related forms. Journal of Vertebrate Paleontology, 31(2), 352-368.
Hesperosuchus agilis	Crocodylomorpha		Carnivore	Carnian	Triassic	115	Parrish, J. M. (1991). A new specimen of an early crocodylomorph (cf. Sphenosuchus sp.) from the Upper Triassic Chinle Formation of Petrified Forest National Park, Arizona. Journal of Vertebrate Paleontology, 11(2), 198-212.
Hsisosuchus dashanpuensis	Mesoeucrocodylia		Carnivore	Aalenian	Jurassic	335	Gao, Y., & Downs, T. W. (2001). A new species of Hsisosuchus (Mesoeucrocodylia) from Dashanpu, Zigong Municipality, Sichuan Province.
Indosinosuchus potamosiamensis*	Thalattosuchia		Carnivore	Berriasian	Cretaceous	57	Martin, J. E., Suteethorn, S., Lauprasert, K., Tong, H., Buffetaut, E., Liard, R., ... & Claude, J. (2018). A new freshwater teleosaurid from the Jurassic of northeastern Thailand. Journal of Vertebrate Paleontology, 38(6), e1549059.
Isisfordia duncani*	Eusuchia		Carnivore	Albian	Cretaceous	190	Salisbury, S. W., Molnar, R. E., Frey, E., & Willis, P. M. (2006). The origin of modern crocodyliforms: new evidence from the Cretaceous of Australia. Proceedings of the Royal Society B: Biological Sciences, 273(1600), 2439-2448.
Itasuchus jesuinoi	Trematochampsidae		Carnivore	Maastrichtian	Cretaceous	240	Candeiro, C. R. A., & Martinelli, A. G. (2006). A review of paleogeographical and chronostratigraphical distribution of mesoeucrocodylian species from the upper Cretaceous beds from the Bauru (Brazil) and Neuquén (Argentina) groups, Southern South America. Journal of South American Earth Sciences, 22(1-2), 116-129.
Junggarsuchus sloani	Crocodyliformes		Carnivore	Callovian	Cretaceous	130	Irmis, R. B., Nesbitt, S. J., & Sues, H. D. (2013). Early crocodylomorpha. Geological Society, London, Special Publications, 379(1), 275-302.
Khoratosuchus jintasakuli*	Neosuchia		Carnivore	Aptian	Cretaceous	280	Lauprasert, K., Cuny, G., Thirakhupt, K., & Suteethorn, V. (2009). Khoratosuchus jintasakuli gen. et sp. nov., an advanced neosuchian crocodyliform from the Early Cretaceous (Aptian-Albian) of NE Thailand. Geological Society, London, Special Publications, 315(1), 175-187.
Lohuecosuchus megadontos*	Allodaposuchidae		Carnivore	Campanian	Cretaceous	210	Narváez, I., Brochu, C. A., Escaso, F., Pérez-García, A., & Ortega, F. (2015). New crocodyliforms from southwestern Europe and definition of a diverse clade of European Late Cretaceous basal eusuchians. PLoS One, 10(11), e0140679.
Machimosaurus hugii*	Thalattosuchia		Carnivore	Kimmeridgian	Jurassic	1000	Martin, J. E., & Vincent, P. (2013). New remains of Machimosaurus hugii von Meyer, 1837 (Crocodilia, Thalattosuchia) from the Kimmeridgian of Germany. Fossil Record, 16(2), 179-196.
Malawisuchus mwakasyungutiensis	Notosuchia		Carnivore	Aptian	Cretaceous	68	Gomani, E. M. (1997). A crocodyliform from the Early Cretaceous dinosaur beds, northern Malawi. Journal of Vertebrate Paleontology, 17(2), 280-294.
Mariliasuchus amarali	Notosuchia		Carnivore	Santonian	Cretaceous	80	Candeiro, C. R. A., & Martinelli, A. G. (2006). A review of paleogeographical and chronostratigraphical distribution of mesoeucrocodylian species from the upper Cretaceous beds from the Bauru (Brazil) and Neuquén (Argentina) groups, Southern South America. Journal of South American Earth Sciences, 22(1-2), 116-129.
Montealtosuchus arrudacamposi	Peirosauridae		Carnivore	Turonian	Cretaceous	390	Tavares, C. S. (2007). Montealtosuchus arrudacamposi, a new peirosaurid crocodile (Mesoeucrocodylia) from the Late Cretaceous Adamantina Formation of Brazil. Zootaxa, 1607, 35-46.
Mystriosaurus laurillardi*	Thalattosuchia		Carnivore	Toarcian	Jurassic	850	Sachs, S., Johnson, M. M., Young, M. T., & Abel, P. (2019). The mystery of Mystriosaurus: Redescribing the poorly known Early Jurassic teleosauroid thalattosuchians Mystriosaurus laurillardi and Steneosaurus brevior. Acta Palaeontologica Polonica, 64(3).
Nominosuchus arcanus	Protosuchidae		Carnivore	Tithonian	Jurassic	55	Kurzanov, S. M., Efimov, M. B., & Gubin, Y. M. (2003). New archosaurs from the Jurassic of Siberia and Mongolia. PALEONTOLOGICAL JOURNAL C/C OF PALEONTOLOGICHESKII ZHURNAL, 37(1), 53-57.
Notosuchus terrestris	Notosuchia		Carnivore	Santonian	Cretaceous	160	Candeiro, C. R. A., & Martinelli, A. G. (2006). A review of paleogeographical and chronostratigraphical distribution of mesoeucrocodylian species from the upper Cretaceous beds from the Bauru (Brazil) and Neuquén (Argentina) groups, Southern South America. Journal of South American Earth Sciences, 22(1-2), 116-129.
Pelagosaurus typus	Thalattosuchia		Carnivore	Toarcian	Jurassic	244	Pierce, S. E., & Benton, M. J. (2006). Pelagosaurus typus Bronn, 1841 (Mesoeucrocodylia: Thalattosuchia) from the Upper Lias (Toarcian, Lower Jurassic) of Somerset, England. Journal of Vertebrate Paleontology, 26(3), 621-635.
Pissarrachampsa sera	Baurusuchidae		Carnivore	Campanian	Cretaceous	320	Montefeltro, F. C., Larsson, H. C., & Langer, M. C. (2011). A new baurusuchid (Crocodyliformes, Mesoeucrocodylia) from the Late Cretaceous of Brazil and the phylogeny of Baurusuchidae. PLoS One, 6(7), e21916.
Protosuchus richardsoni	Protosuchidae		Carnivore	Hettangian	Jurassic	55	Irmis, R. B., Nesbitt, S. J., & Sues, H. D. (2013). Early crocodylomorpha. Geological Society, London, Special Publications, 379(1), 275-302.
Pseudhesperosuchus jachaleri	Crocodylomorpha		Carnivore	Norian	Triassic	124	Clark, J. M., Sues, H. D., & Berman, D. S. (2001). A new specimen of Hesperosuchus agilis from the Upper Triassic of New Mexico and the interrelationships of basal crocodylomorph archosaurs. Journal of Vertebrate Paleontology, 20(4), 683-704.
Purranisaurus potens	Thalattosuchia		Carnivore	Tithonian	Jurassic	450	Herrera, Y., Gasparini, Z., & Fernández, M. S. (2015). Purranisaurus potens Rusconi, an enigmatic metriorhynchid from the Late Jurassic–Early Cretaceous of the Neuquén Basin. Journal of Vertebrate Paleontology, 35(2), e904790.
Rugosuchus nonganensis*	Paralligatoroidea		Carnivore	Aptian	Cretaceous	300	Wu, X. C., Cheng, Z. W., & Russell, A. P. (2001). Cranial anatomy of a new crocodyliform (Archosauria: Crocodylomorpha) from the Lower Cretaceous of Song-Liao Plain, northeastern China. Canadian Journal of Earth Sciences, 38(12), 1653-1663.
Simosuchus clarki	Ziphosuchia		Herbivore	Maastrichtian	Cretaceous	118	Turner, A. H., & Sertich, J. J. (2010). Phylogenetic history of Simosuchus clarki (Crocodyliformes: Notosuchia) from the late cretaceous of madagascar. Journal of Vertebrate Paleontology, 30(sup1), 177-236.
Sphagesaurus huenei	Mesoeucrocodylia		Omnivore	Campanian	Cretaceous	210	Candeiro, C. R. A., & Martinelli, A. G. (2006). A review of paleogeographical and chronostratigraphical distribution of mesoeucrocodylian species from the upper Cretaceous beds from the Bauru (Brazil) and Neuquén (Argentina) groups, Southern South America. Journal of South American Earth Sciences, 22(1-2), 116-129.
Sphenosuchus acutus	Crocodylomorpha		Carnivore	Hettangian	Jurassic	110	Irmis, R. B., Nesbitt, S. J., & Sues, H. D. (2013). Early crocodylomorpha. Geological Society, London, Special Publications, 379(1), 275-302.
Stangerochampsa mccabei*	Alligatoroidea		Carnivore	Campanian	Cretaceous	195	Brochu, C. A. (2004). Alligatorine phylogeny and the status of Allognathosuchus Mook, 1921. Journal of Vertebrate Paleontology, 24(4), 857-873.
Steneosaurus gracilirostris*	Thalattosuchia		Carnivore	Callovian	Jurassic	480	Mueller-Töwe, I. J. (2006). Anatomy, phylogeny, and palaeoecology of the basal thalattosuchians (Mesoeucrocodylia) from the Liassic of Central Europe. Unpublished PhD thesis, Universität Mainz, Germany.
Teleidosaurus calvadosii	Thalattosuchia		Carnivore	Bajocian	Jurassic	460	Young, M. T., Brusatte, S. L., Ruta, M., & de Andrade, M. B. (2010). The evolution of Metriorhynchoidea (Mesoeucrocodylia, Thalattosuchia): an integrated approach using geometric morphometrics, analysis of disparity, and biomechanics. Zoological Journal of the Linnean Society, 158(4), 801-859.
Uberabasuchus terrificus	Peirosauridae		Carnivore	Campanian	Cretaceous	350	Candeiro, C. R. A., & Martinelli, A. G. (2006). A review of paleogeographical and chronostratigraphical distribution of mesoeucrocodylian species from the upper Cretaceous beds from the Bauru (Brazil) and Neuquén (Argentina) groups, Southern South America. Journal of South American Earth Sciences, 22(1-2), 116-129.
Aetosauroides scagliai	Aetosauria		Omnivore	Carnian	Triassic	150	Desojo, J. B., & Ezcurra, M. D. (2011). A reappraisal of the taxonomic status of Aetosauroides (Archosauria, Aetosauria) specimens from the Late Triassic of South America and their proposed synonymy with Stagonolepis. Journal of Vertebrate Paleontology, 31(3), 596-609.
Aetosaurus ferratus	Aetosauria		Omnivore	Norian	Triassic	100	Schoch, R. R. (2007). Osteology of the small archosaur Aetosaurus from the Upper Triassic of Germany. Neues Jahrbuch für Geologie und Paläontologie-Abhandlungen, 246(1), 1-35.
Arizonasaurus babbitti	Poposauroidea		Carnivore	Anisian	Triassic	395	Nesbitt, S. J. (2005). Osteology of the Middle Triassic pseudosuchian archosaur Arizonasaurus babbitti. Historical Biology, 17(1-4), 19-47.
Batrachotomus kupferzellensis	Loricata		Carnivore	Ladinian	Triassic	500	Gower, D. J. (1999). The cranial and mandibular osteology of a new rauisuchian archosaur from the Middle Triassic of southern Germany. Stuttgarter Beiträge zur Naturkunde. Serie B (Geologie und Paläontologie), 280, 1-49.
Decuriasuchus quartacolonia	Loricata		Carnivore	Ladinian	Triassic	350	França, M. A. G., Ferigolo, J., & Langer, M. C. (2011). Associated skeletons of a new middle Triassic “Rauisuchia” from Brazil. Naturwissenschaften, 98(5), 389.
Desmatosuchus haplocerus	Aetosauria		Omnivore	Norian	Triassic	405	Small, B. J. (2002). Cranial anatomy of Desmatosuchus haplocerus (Reptilia: Archosauria: Stagonolepididae). Zoological Journal of the Linnean Society, 136(1), 97-111.
Desmatosuchus smalli	Aetosauria		Omnivore	Norian	Triassic	186	Schoch, R. R. (2007). Osteology of the small archosaur Aetosaurus from the Upper Triassic of Germany. Neues Jahrbuch für Geologie und Paläontologie-Abhandlungen, 246(1), 1-35.
Desmatosuchus spurensis	Aetosauria		Omnivore	Norian	Triassic	380	Desojo, J. B., & Ezcurra, M. D. (2011). A reappraisal of the taxonomic status of Aetosauroides (Archosauria, Aetosauria) specimens from the Late Triassic of South America and their proposed synonymy with Stagonolepis. Journal of Vertebrate Paleontology, 31(3), 596-609.
Effigia okeeffeae	Poposauroidea		Carnivore	Rhaetian	Triassic	120	Nesbitt, S. J., & Norell, M. A. (2006). Extreme convergence in the body plans of an early suchian (Archosauria) and ornithomimid dinosaurs (Theropoda). Proceedings of the Royal Society B: Biological Sciences, 273(1590), 1045-1048.
Erpetosuchus granti	Erpetosuchidae		Carnivore	Carnian	Triassic	67	Benton, M. J., & Walker, A. D. (2002). Erpetosuchus, a crocodile-like basal archosaur from the Late Triassic of Elgin, Scotland. Zoological Journal of the Linnean Society, 136(1), 25-47.
Gracilisuchus stipanicicorum	Gracilisuchidae		Carnivore	Carnian	Triassic	90	Butler, R. J., Sullivan, C., Ezcurra, M. D., Liu, J., Lecuona, A., & Sookias, R. B. (2014). New clade of enigmatic early archosaurs yields insights into early pseudosuchian phylogeny and the biogeography of the archosaur radiation. BMC Evolutionary Biology, 14(1), 128.
Longosuchus meadei	Aetosauria		Omnivore	Carnian	Triassic	360	Desojo, J. B., Heckert, A. B., Martz, J. W., Parker, W. G., Schoch, R. R., Small, B. J., & Sulej, T. (2013). Aetosauria: a clade of armoured pseudosuchians from the Upper Triassic continental beds. Geological Society, London, Special Publications, 379(1), 203-239.
Lotosaurus adentus	Loricata		Herbivore	Norian	Triassic	340	Nesbitt, S. J., Brusatte, S. L., Desojo, J. B., Liparini, A., De França, M. A., Weinbaum, J. C., & Gower, D. J. (2013). Rauisuchia. Geological Society, London, Special Publications, 379(1), 241-274.
Luperosuchus fractus	Loricata		Carnivore	Ladinian	Triassic	630	Desojo, J. B., & Arcucci, A. B. (2009). New material of Luperosuchus fractus (Archosauria: Crurotarsi) from the Middle Triassic of Argentina: the earliest known South American ‘rauisuchian’. Journal of Vertebrate Paleontology, 29(4), 1311-1315.
Neoaetosauroides engaeus	Aetosauria		Omnivore	Norian	Triassic	80	Desojo, J. B., & Ezcurra, M. D. (2011). A reappraisal of the taxonomic status of Aetosauroides (Archosauria, Aetosauria) specimens from the Late Triassic of South America and their proposed synonymy with Stagonolepis. Journal of Vertebrate Paleontology, 31(3), 596-609.
Ornithosuchus longidens	Ornithosuchidae		Carnivore	Carnian	Triassic	240	Von Baczko, M. B., & Ezcurra, M. D. (2013). Ornithosuchidae: a group of Triassic archosaurs with a unique ankle joint. Geological Society, London, Special Publications, 379(1), 187-202.
Paratypothorax andressi	Aetosauria		Omnivore	Carnian	Triassic	260	Desojo, J. B., & Ezcurra, M. D. (2011). A reappraisal of the taxonomic status of Aetosauroides (Archosauria, Aetosauria) specimens from the Late Triassic of South America and their proposed synonymy with Stagonolepis. Journal of Vertebrate Paleontology, 31(3), 596-609.
Prestosuchus chiniquensis CPEZ239b	Loricata		Carnivore	Ladinian	Triassic	370	Lacerda, M. B., Mastrantonio, B. M., Fortier, D. C., & Schultz, C. L. (2016). New insights on Prestosuchus chiniquensis Huene, 1942 (Pseudosuchia, Loricata) based on new specimens from the “Tree Sanga” Outcrop, Chiniquá Region, Rio Grande do Sul, Brazil. PeerJ, 4, e1622.
Prestosuchus chiniquensis UFRGSPV0629T	Loricata		Carnivore	Ladinian	Triassic	575	Lacerda, M. B., Mastrantonio, B. M., Fortier, D. C., & Schultz, C. L. (2016). New insights on Prestosuchus chiniquensis Huene, 1942 (Pseudosuchia, Loricata) based on new specimens from the “Tree Sanga” Outcrop, Chiniquá Region, Rio Grande do Sul, Brazil. PeerJ, 4, e1622.
Prestosuchus chiniquensis UFRGSPV0156T	Loricata		Carnivore	Ladinian	Triassic	875	Lacerda, M. B., Mastrantonio, B. M., Fortier, D. C., & Schultz, C. L. (2016). New insights on Prestosuchus chiniquensis Huene, 1942 (Pseudosuchia, Loricata) based on new specimens from the “Tree Sanga” Outcrop, Chiniquá Region, Rio Grande do Sul, Brazil. PeerJ, 4, e1622.
Postosuchus kirkpatricki	Loricata		Carnivore	Carnian	Triassic	435	Nesbitt, S. J., Brusatte, S. L., Desojo, J. B., Liparini, A., De França, M. A., Weinbaum, J. C., & Gower, D. J. (2013). Rauisuchia. Geological Society, London, Special Publications, 379(1), 241-274.
Qianosuchus mixtus	Poposauroidea		Carnivore	Anisian	Triassic	390	Li, C., Wu, X. C., Cheng, Y. N., Sato, T., & Wang, L. (2006). An unusual archosaurian from the marine Triassic of China. Naturwissenschaften, 93(4), 200-206.
Revueltosaurus callenderi1	Suchia		Carnivore	Norian	Triassic	135	Parker, W. G., Irmis, R. B., Nesbitt, S. J., Martz, J. W., & Browne, L. S. (2005). The Late Triassic pseudosuchian Revueltosaurus callenderi and its implications for the diversity of early ornithischian dinosaurs. Proceedings of the Royal Society B: Biological Sciences, 272(1566), 963-969.
Revueltosaurus callenderi2	Suchia		Carnivore	Norian	Triassic	120	Parker, W. G., Irmis, R. B., Nesbitt, S. J., Martz, J. W., & Browne, L. S. (2005). The Late Triassic pseudosuchian Revueltosaurus callenderi and its implications for the diversity of early ornithischian dinosaurs. Proceedings of the Royal Society B: Biological Sciences, 272(1566), 963-969.
Riojasuchus tenuisceps	Ornithosuchidae		Carnivore	Norian	Triassic	240	Von Baczko, M. B., & Ezcurra, M. D. (2013). Ornithosuchidae: a group of Triassic archosaurs with a unique ankle joint. Geological Society, London, Special Publications, 379(1), 187-202.
Saurosuchus galilei	Loricata		Carnivore	Carnian	Triassic	400	Alcober, O. (2000). Redescription of the skull of Saurosuchus galilei (Archosauria: Rauisuchidae). Journal of Vertebrate Paleontology, 20(2), 302-316.
Shuvosaurus inexpectatus	Poposauroidea		Carnivore	Carnian	Triassic	165	Rauhut, O. W. (1997). On the cranial anatomy of Shuvosaurus inexpectatus (Dinosauria; Theropoda). Terra Nostra, 7, 1-4.
Stagonolepis olenkae	Aetosauria		Omnivore	Carnian	Triassic	155	Desojo, J. B., Heckert, A. B., Martz, J. W., Parker, W. G., Schoch, R. R., Small, B. J., & Sulej, T. (2013). Aetosauria: a clade of armoured pseudosuchians from the Upper Triassic continental beds. Geological Society, London, Special Publications, 379(1), 203-239.
Stagonolepis robertsoni	Aetosauria		Omnivore	Carnian	Triassic	255	Desojo, J. B., & Ezcurra, M. D. (2011). A reappraisal of the taxonomic status of Aetosauroides (Archosauria, Aetosauria) specimens from the Late Triassic of South America and their proposed synonymy with Stagonolepis. Journal of Vertebrate Paleontology, 31(3), 596-609.
Polonosuchus silesiacus	Loricata		Carnivore	Carnian	Triassic	385	Dzik, J., & Sulej, T. (2007). A review of the early Late Triassic Krasiejów biota from Silesia, Poland. Phytopatologia Polonica, (64), 3-27.
Turfanosuchus dabanensis	Suchia		Carnivore	Anisian	Triassic	320	Butler, R. J., Sullivan, C., Ezcurra, M. D., Liu, J., Lecuona, A., & Sookias, R. B. (2014). New clade of enigmatic early archosaurs yields insights into early pseudosuchian phylogeny and the biogeography of the archosaur radiation. BMC Evolutionary Biology, 14(1), 128.
Venaticosuchus rusconii	Ornithosuchidae		Carnivore	Carnian	Triassic	310	Von Baczko, M. B., Desojo, J. B., & Pol, D. (2014). Anatomy and phylogenetic position of Venaticosuchus rusconii Bonaparte, 1970 (Archosauria, Pseudosuchia), from the ischigualasto formation (late triassic), La Rioja, Argentina. Journal of Vertebrate Paleontology, 34(6), 1342-1356.
Angistorhinus grandis	Phytosauria		Carnivore	Carnian	Triassic	661	Stocker, M. R., & Butler, R. J. (2013). Phytosauria. Geological Society, London, Special Publications, 379(1), 91-117.
Azendohsaurus madagaskarensis	Archosauromorpha		Carnivore	Ladinian	Triassic	100	Ezcurra, M. D. (2016). The phylogenetic relationships of basal archosauromorphs, with an emphasis on the systematics of proterosuchian archosauriforms. PeerJ, 4, e1778.
Bentonyx sidensis	Rhynchosauria		Herbivore	Anisian	Triassic	150	Langer, M. C., Montefeltro, F. C., Hone, D. E., Whatley, R., & Schultz, C. L. (2010). On Fodonyx spenceri and a new rhynchosaur from the Middle Triassic of Devon. Journal of Vertebrate Paleontology, 30(6), 1884-1888.
Boreopricea funerea	Archosauromorpha		Carnivore	Olenekian	Triassic	260	Benton, M. J., & Allen, J. L. (1997). Boreopricea from the Lower Triassic of Russia, and the relationships of the prolacertiform reptiles. Palaeontology, 40(4), 931-954.
Brasinorhynchus mariantensis	Rhynchosauria		Herbivore	Ladinian	Triassic	340	Schultz, C. L., Langer, M. C., & Montefeltro, F. C. (2016). A new rhynchosaur from south Brazil (Santa Maria Formation) and rhynchosaur diversity patterns across the Middle-Late Triassic boundary. PalZ, 90(3), 593-609.
Czatkowiella harae	Archosauromorpha		Carnivore	Olenekian	Triassic	425	Borsuk-Białynicka, M., & Evans, S. E. (2009). A long-necked archosauromorph from the Early Triassic of Poland. Palaeontologia Polonica, 65, 203-234.
Ebrachosuchus neukami	Phytosauria		Carnivore	Carnian	Triassic	525	Butler, R. J., Rauhut, O. W., Stocker, M. R., & Bronowicz, R. (2014). Redescription of the phytosaurs Paleorhinus (‘Francosuchus’) angustifrons and Ebrachosuchus neukami from Germany, with implications for Late Triassic biochronology. Zoological Journal of the Linnean Society, 170(1), 155-208.
Erythrosuchus africanus	Archosauromorpha		Carnivore	Carnian	Triassic	770	Ezcurra, M. D. (2016). The phylogenetic relationships of basal archosauromorphs, with an emphasis on the systematics of proterosuchian archosauriforms. PeerJ, 4, e1778.
Euparkeria capensis	Archosauromorpha		Carnivore	Anisian	Triassic	80	Ezcurra, M. D. (2016). The phylogenetic relationships of basal archosauromorphs, with an emphasis on the systematics of proterosuchian archosauriforms. PeerJ, 4, e1778.
Fugusuchus hejiapanensis	Archosauromorpha		Carnivore	Carnian	Triassic	400	Butler, R. J., Ezcurra, M. D., Liu, J., Sookias, R. B., & Sullivan, C. (2019). The anatomy and phylogenetic position of the erythrosuchid archosauriform Guchengosuchus shiguaiensis from the earliest Middle Triassic of China. PeerJ, 7, e6435.
Garjainia prima	Erythrosuchidae		Carnivore	Olenekian	Triassic	385	Ezcurra, M. D. (2016). The phylogenetic relationships of basal archosauromorphs, with an emphasis on the systematics of proterosuchian archosauriforms. PeerJ, 4, e1778.
Gualosuchus reigi	Archosauromorpha		Carnivore	Anisian	Triassic	160	Ezcurra, M. D. (2016). The phylogenetic relationships of basal archosauromorphs, with an emphasis on the systematics of proterosuchian archosauriforms. PeerJ, 4, e1778.
Hyperodapedon gordoni	Rhynchosauria		Herbivore	Carnian	Triassic	180	Benton, M. J. (1983). The Triassic reptile Hyperodapedon from Elgin: functional morphology and relationships. Philosophical Transactions of the Royal Society of London. B, Biological Sciences, 302(1112), 605-718.
Jesairosaurus lehmani	Archosauromorpha		Carnivore	Anisian	Triassic	25	Ezcurra, M. D. (2016). The phylogenetic relationships of basal archosauromorphs, with an emphasis on the systematics of proterosuchian archosauriforms. PeerJ, 4, e1778.
Langeronyx brodiei	Rhynchosauria		Herbivore	Anisian	Triassic	65	Ezcurra, M. D., Montefeltro, F., & Butler, R. J. (2016). The early evolution of rhynchosaurs. Frontiers in Ecology and Evolution, 3, 142.
Langobardisaurus pandolfii	Tanystropheidae		Carnivore	Carnian	Triassic	280	Saller, F., Renesto, S., & Dalla Vecchia, F. M. (2013). First record of Langobardisaurus (Diapsida, Protorosauria) from the Norian (Late Triassic) of Austria, and a revision of the genus. Neues Jahrbuch für Geologie und Paläontologie-Abhandlungen, 268(1), 83-95.
Leptosuchus studeri	Phytosauria		Carnivore	Carnian	Triassic	500	Stocker, M. R., & Butler, R. J. (2013). Phytosauria. Geological Society, London, Special Publications, 379(1), 91-117.
Machaeroprosopus buceros	Phytosauria		Carnivore	Norian	Triassic	1420	Stocker, M. R., & Butler, R. J. (2013). Phytosauria. Geological Society, London, Special Publications, 379(1), 91-117.
Macrocemus bassanii	Archosauromorpha		Carnivore	Anisian	Triassic	80	Li, C., Zhao, L., & Wang, L. (2007). A new species of Macrocnemus (Reptilia: Protorosauria) from the Middle Triassic of southwestern China and its palaeogeographical implication. Science in China Series D: Earth Sciences, 50(11), 1601-1605.
Mesosuchus browni	Rhynchosauria		Herbivore	Anisian	Triassic	70	Ezcurra, M. D. (2016). The phylogenetic relationships of basal archosauromorphs, with an emphasis on the systematics of proterosuchian archosauriforms. PeerJ, 4, e1778.
Mystriosuchus planirostris	Phytosauria		Carnivore	Carnian	Triassic	960	Stocker, M. R., & Butler, R. J. (2013). Phytosauria. Geological Society, London, Special Publications, 379(1), 91-117.
Osmolskina czatkowicensis	Euparkeridae		Carnivorous	Anisian	Triassic	60	Sookias, R. B., & Butler, R. J. (2013). Euparkeriidae. Geological Society, London, Special Publications, 379(1), 35-48.
Ozimek volans	Archosauromorpha		Carnivore	Carnian	Triassic	515	Dzik, J., & Sulej, T. (2016). An early Late Triassic long-necked reptile with a bony pectoral shield and gracile appendages. Acta Palaeontologica Polonica, 61(4), 805-823.
Paleorhinus angustifrons	Phytosauria		Carnivore	Carnian	Triassic	275	Butler, R. J., Rauhut, O. W., Stocker, M. R., & Bronowicz, R. (2014). Redescription of the phytosaurs Paleorhinus (‘Francosuchus’) angustifrons and Ebrachosuchus neukami from Germany, with implications for Late Triassic biochronology. Zoological Journal of the Linnean Society, 170(1), 155-208.
Parasuchus hislopi	Phytosauria		Carnivore	Norian	Triassic	300	Kammerer, C. F., Butler, R. J., Bandyopadhyay, S., & Stocker, M. R. (2016). Relationships of the I ndian phytosaur P arasuchus hislopi L ydekker, 1885. Papers in Palaeontology, 2(1), 1-23.
Pectodens zhenyuensis	Archosauromorpha		Carnivore	Anisian	Triassic	22	Li, C., Fraser, N. C., Rieppel, O., Zhao, L. J., & Wang, L. T. (2017). A new diapsid from the Middle Triassic of southern China. Journal of Paleontology, 91(6), 1306-1312.
Prolacerta broomi	Archosauromorpha		Carnivore	Induan	Triassic	52	Ezcurra, M. D. (2016). The phylogenetic relationships of basal archosauromorphs, with an emphasis on the systematics of proterosuchian archosauriforms. PeerJ, 4, e1778.
Proterosuchus fergusi	Archosauromorpha		Carnivore	Lopingian	Permian	150	Ezcurra, M. D. (2016). The phylogenetic relationships of basal archosauromorphs, with an emphasis on the systematics of proterosuchian archosauriforms. PeerJ, 4, e1778.
Proterosuchus fergusi juvenile	Archosauromorpha		Carnivore	Induan	Triassic	520	Ezcurra, M. D. (2016). The phylogenetic relationships of basal archosauromorphs, with an emphasis on the systematics of proterosuchian archosauriforms. PeerJ, 4, e1778.
Protorosaurus speneri	Archosauromorpha		Carnivore	Induan	Triassic	200	Ezcurra, M. D., & Butler, R. J. (2015). Post‐hatchling cranial ontogeny in the Early Triassic diapsid reptile P roterosuchus fergusi. Journal of Anatomy, 226(5), 387-402.
Rhynchosaurus articeps	Rhynchosauria		Herbivore	Anisian	Triassic	82	Ezcurra, M. D., Montefeltro, F., & Butler, R. J. (2016). The early evolution of rhynchosaurs. Frontiers in Ecology and Evolution, 3, 142.
Shansisuchus shansisuchus	Archosauromorpha		Carnivore	Carnian	Triassic	500	Runfu, W., Shichao, X., Xiaochun, W., Chun, L., & Suozhu, W. (2013). A New Specimen of Shansisuchus shansisuchus Young, 1964 (Diapsida: Archosauriformes) from the Triassic of Shanxi, China. Acta Geologica Sinica‐English Edition, 87(5), 1185-1197.
Shringasaurus indicus	Archosauromorpha		Herbivore	Anisian	Triassic	60	Sengupta, S., Ezcurra, M. D., & Bandyopadhyay, S. (2017). A new horned and long-necked herbivorous stem-archosaur from the Middle Triassic of India. Scientific reports, 7(1), 1-9.
Tanystropheus longobardicus	Archosauromorpha		Carnivore	Anisian	Triassic	165	Nosotti, S. (2007). " Tanystropheus Longobardicus"(Reptilia, Protorosauria): Re-interpretations of the Anatomy Based on New Specimens from the Middle Triassic of Besano (Lombardy, Northern Italy). Società Italiana di Scienze Naturali e Museo Civico di Storia Naturale.
Tanytrachelos ahynis	Archosauromorpha		Carnivore	Carnian	Triassic	25	Olsen, P. E. (1977). A new aquatic eosuchian from the Newark supergroup (Late Triassic-Early Jurassic) of North Carolina and Virginia.
Teraterpeton hrynewichorum	Archosauromorpha		Carnivore	Carnian	Triassic	235	Sues, H. D. (2003). An unusual new archosauromorph reptile from the Upper Triassic Wolfville Formation of Nova Scotia. Canadian Journal of Earth Sciences, 40(4), 635-649.
Teyumbaita sulcognathus	Rhynchosauria		Herbivore	Norian	Triassic	240	Montefeltro, F. C., Langer, M. C., & Schultz, C. L. (2010). Cranial anatomy of a new genus of hyperodapedontine rhynchosaur (Diapsida, Archosauromorpha) from the Upper Triassic of southern Brazil. Earth and Environmental Science Transactions of the Royal Society of Edinburgh, 101(1), 27-52.
Vancleavea campi	Archosauromorpha		Carnivore	Carnian	Triassic	70	Ezcurra, M. D. (2016). The phylogenetic relationships of basal archosauromorphs, with an emphasis on the systematics of proterosuchian archosauriforms. PeerJ, 4, e1778.
* indicates species for which orbit outline has been obtained in dorsal view

## Sheet: Euclidean distance
SPECIES	DISTANCE
Aardonyx celestae	0.0582238
Abelisaurus comahuensis	0.470839
Abydosaurus mcintoshi	0.0413278
Achelousaurus horneri	0.0948803
Acrocanthosaurus atokensis	0.418094
Acynodon iberoccitanus	0.225095
Adamantinasuchus navae	0.21884
Aetosauroides scagliai	0.0843558
Aetosaurus ferratus	0.0572287
Afrovenator abakensis	0.182589
Alioramus remotus	0.164637
Allodaposuchus subjuniperus	0.1847
Allosaurus fragilis	0.233622
Allosaurus jimmadseni	0.253845
Altirhinus kurzanovi	0.0488924
Anasazisaurus horneri	0.0718246
Anatosuchus minor	0.152375
Anchisaurus polyzelus	0.126054
Angistorhinus grandis	0.224214
Anhanguera blittersdorffi	0.155157
Anhanguera piscator	0.189127
Ankylosaurus magniventris	0.0815146
Anurognathus ammoni	0.134101
Apatosaurus ajax	0.0543762
Aquilops americanus	0.140918
Aralosaurus tuberiferus	0.0511897
Araripesaurus santanae	0.18321
Araripesuchus patagonicus	0.190424
Araripesuchus wegeneri	0.179443
Archaeoceratops oshimai	0.0548943
Archaeopteryx lithographica	0.0913752
Arizonasaurus babbitti	0.0460237
Arrhinoceratops brachyops	0.0748825
Asfaltovenator vialidadi	0.31938
Asilisaurus kongwe	0.0822002
Auroraceratops rugosus	0.122848
Austriadactylus cristatus	0.0874443
Azendohsaurus madagaskarensis	0.0764225
Bactrosaurus johnsoni	0.100536
Bagaceratops rozhdestvenskyi	0.0950963
Bagualosaurus agudoensis	0.118304
Bambiraptor feinbergi	0.126691
Banji long	0.0632461
Baryonyx walkeri	0.117139
Batrachomimus pastosbonensis	0.117003
Batrachotomus kupferzellensis	0.265928
Baurusuchus pachecoi	0.14351
Baurusuchus salgadoensis	0.236873
Bentonyx sidensis	0.127664
Bergamodactylus wildi	0.105067
Bistahieversor sealeyi	0.109459
Borealopelta markmitchelli	0.142688
Boreopricea funerea	0.175865
Brachyceratops montanensis	0.103665
Brachychampsa montana	0.138852
Brachylophosaurus canadensis	0.162978
Brasinorhynchus mariantensis	0.0452626
Breviceratops kozlowskii	0.0770815
Cacibupteryx caribensis	0.0685882
Caelestiventus hanseni	0.19674
Caipirasuchus mineirus	0.162657
Caipirasuchus paulistanus	0.0944182
Camarasaurus grandis	0.0850322
Camarasaurus lentus	0.0919528
Campylognathus zitteli	0.139495
Campylognathus zitteli2	0.0765274
Carcharodontosaurus saharicus	0.415344
Carnotaurus sastrei	0.522173
Cearadactylus atrox	0.0618892
Centrosaurus apertus	0.0955144
Ceratonykus oculatus	0.0772335
Ceratosaurus nasicornis	0.276372
Chasmosaurus belli	0.0814981
Choyrodon barsboldi	0.0237508
Citipati osmolskae	0.173863
Coelophysis bauri	0.075031
Coloradisaurus brevis	0.216126
Conchoraptor gracilis	0.08726
Confuciusornis dui	0.122012
Convolosaurus marri	0.13777
Corythoraptor jacobsi	0.106699
Corythosaurus casuarius	0.105858
Cricosaurus suevicus	0.0611345
Cryolophosaurus ellioti	0.420738
Ctenochasma elegans	0.0812776
Ctenochasma elegans juv	0.152933
Ctenochasma taqueti	0.125156
Cuspicephalus scarfi	0.167455
Czatkowiella harae	0.155171
Daemonosaurus chauliodus	0.0365217
Dakosaurus andiniensis	0.116342
Darwinopterus linglongtaensis	0.0781024
Darwinopterus modularis	0.146018
Darwinopterus robustidens	0.0412961
Daspletosaurus torosus	0.172679
Dawndraco kanzai	0.180676
Decuriasuchus quartacolonia	0.216705
Deinonychus antirrhopus	0.18441
Desmatosuchus haplocerus	0.103089
Desmatosuchus smalli	0.122954
Desmatosuchus spurensis	0.0984157
Dibothrosuchus elaphros	0.0596735
Dicraeosaurus hansemanni	0.109219
Dilophosaurus wetherilli	0.251692
Dimorphodon macronyx	0.218475
Diplodocus carnegii	0.0792473
Dorygnathus banthensis	0.191388
Dracorex hogwartsia	0.0843287
Dromicosuchus grallator	0.117519
Ebrachosuchus neukami	0.179522
Edmontonia rugosidens	0.0929262
Edmontosaurus regalis	0.123162
Effigia okeeffeae	0.137795
Einiosaurus procurvicornis	0.0869484
Emausaurus ernsti	0.211899
Eoabelisaurus mefi	0.311897
Eodromaeus murphi	0.0514525
Eoraptor lunensis	0.0579796
Eotrachodon orientalis	0.182039
Epidexipteryx hui	0.0597202
Equijubus normani	0.132856
Erlikosaurus andrewsi	0.0845098
Erpetosuchus granti	0.214115
Erythrosuchus africanus	0.293368
Eudimorphodon ranzii	0.0684815
Euoplocephalus tutus	0.144818
Euparkeria capensis	0.0889318
Europasaurus holgeri	0.0691121
Europelta carbonensis	0.0837756
Feilongus youngi	0.132278
Fugusuchus hejiapanensis	0.124155
Galeamopus hayi	0.0797632
Gallimimus bullatus	0.0788749
Gallodactylus canjuersensis	0.114432
Garjainia prima	0.17944
Garudimimus brevipes	0.0855813
Gasparinisaura cincosaltensis	0.120158
Gastonia burgei	0.0803755
Gegepterus changi	0.0824746
Geosternbergia sternbergi	0.103069
Germanodactylus cristatus	0.0691487
Germanodactylus cristatus juv	0.100583
Giraffatitan brancai	0.117263
Gnathovorax cabreirai	0.0574099
Gobiceratops minutus	0.0990896
Gobiosuchus kielona	0.132611
Gobisaurus domoculus	0.0768881
Goniopholis	0.340038
Gorgosaurus libratus	0.264354
Gracilisuchus stipanicicorum	0.0943091
Gryposaurus latidens	0.12076
Gryposaurus monumentensis	0.0366097
Gryposaurus notabilis	0.113693
Gualosuchus reigi	0.055588
Guanlong wucaii	0.0807235
Guidraco venator	0.124835
Halszkaraptor escuilliei	0.0961303
Hamipterus tianshanensis female	0.164723
Hamipterus tianshanensis male	0.145373
Herrerasaurus ischigualastensis	0.0818737
Hesperosuchus agilis	0.0977866
Heterodontosaurus tucki	0.0998131
Homalocephale calathocercos	0.0453007
Hsisosuchus dashanpuensis	0.180934
Huanansaurus ganzhouensis	0.165271
Huayangosaurus taibaii	0.157257
Hypacrosaurus altispinus	0.0445856
Hyperodapedon gordoni	0.252058
Hypsilophodon foxii	0.0629298
Iguanodon bernissartensis	0.0538044
Ikrandraco avatar	0.0877656
Incisivosaurus gauthieri	0.0562991
Indosinosuchus potamosiamensis	0.139362
Ingentia prima	0.0863681
Irritator challengeri	0.193132
Isaberrysaura mollensis	0.136457
Isisfordia duncani	0.147088
Istiodactylus latidens	0.470842
Itasuchus jesuinoi	0.151289
Jesairosaurus lehmani	0.179977
Jianchangosaurus yixianensis	0.0421584
Jinfengopteryx elegans	0.0720478
Junggarsuchus sloani	0.087975
Juravenator starki	0.11788
Khoratosuchus jintasakuli	0.180852
Kosmoceratops richardsoni	0.105879
Kritosaurus navajovius	0.0530331
Kundurosaurus nagornyi	0.198117
Kunpengopterus sinensis	0.0623175
Lamaceratops tereschenkoi	0.0875925
Lambeosaurus lambei	0.122379
Lamplughsaura dharmaramensis	0.0922639
Langeronyx brodiei	0.0622132
Langobardisaurus pandolfii	0.0792611
Laquintasaura venezuelae	0.115497
Leptoceratops gracilis	0.0775477
Leptosuchus studeri	0.113618
Lesothosaurus diagnosticus	0.0957262
Leyesaurus marayensis	0.156973
Liaoceratops yanzigouensis	0.153825
Linheraptor exquisitus	0.0333787
Lohuecosuchus megadontos	0.176071
Longosuchus meadei	0.120298
Lotosaurus adentus	0.0394049
Ludodactylus sibbicki	0.0946666
Lufengosaurus huenei	0.0685206
Luperosuchus fractus	0.224859
Machaeroprosopus buceros	0.190535
Machimosaurus hugii	0.163674
Macrocemus bassanii	0.118454
Maiasaura peeblesorum	0.0612306
Majungasaurus crenatissimus	0.438674
Malawisuchus mwakasyungutiensis	0.258643
Mamenchisaurus youngi	0.13064
Mariliasuchus amarali	0.163104
Massospondylus carinatus	0.0549966
Massospondylus juvenile	0.0823633
Mesosuchus browni	0.0677616
Monolophosaurus jiangi	0.284724
Montealtosuchus arrudacamposi	0.225281
Murusraptor barrosaensis	0.239378
Mystriosaurus laurillardi	0.170004
Mystriosuchus planirostris	0.0601922
Nanotyrannus lancensis	0.104961
Nasutoceratops titusi	0.121797
Nemegtia barsboldi	0.0704267
Nemegtosaurus mongoliensis	0.0900804
Nemicolopterus crypticus	0.117345
Neoaetosauroides engaeus	0.0583099
Ngwevu intloko	0.172682
Nigersaurus taqueti	0.100752
Nominosuchus arcanus	0.23418
Notatesseraeraptor frickensis	0.085201
Notosuchus terrestris	0.108897
Nurhachius luei	0.155754
Olorotitan arharensis	0.224483
Omeisaurus tianfuensis	0.0824312
Oohkotokia horneri	0.235003
Ornithocheirus simus	0.136729
Ornitholestes hermanni	0.0551835
Ornithomimus edmontonicus	0.0654873
Ornithosuchus longidens	0.102437
Osmolskina czatkowicensis	0.071872
Oviraptor philoceratops	0.103587
Ozimek volans	0.150179
Pachycephalosaurus wyomingensis	0.0413289
Pachyrhinosaurus canadensis	0.0424024
Paleorhinus angustifrons	0.263904
Panoplosaurus mirus	0.192852
Parasaurolophus walkeri	0.177313
Parasuchus hislopi	0.182332
Paratypothorax andressi	0.109979
Parksosaurus warreni	0.0629204
Pawpawsaurus campbelli	0.0657554
Pectodens zhenyuensis	0.164659
Pelagosaurus typus	0.0905589
Pentaceratops sternbergii	0.111938
Pissarrachampsa sera	0.139804
Plateosaurus engelhardti	0.0840982
Platyceratops tatarinovi	0.0388703
Polonosuchus silesiacus	0.179369
Postosuchus kirkpatricki	0.202
Prenocephale prenes	0.0941932
Prestosuchus chiniquensis CPEZ239b	0.309581
Prestosuchus chiniquensis UFRGSPV0156T	0.260788
Prestosuchus chiniquensis UFRGSPV0629T	0.1843
Probrachylophosaurus bergei	0.178431
Prolacerta broomi	0.0882227
Prosaurolophus maximus	0.230512
Proterosuchus fergusi	0.262269
Proterosuchus fergusi juvenile	0.0897086
Protorosaurus speneri	0.0884886
Protosuchus richardsoni	0.0921032
Pseudohesperosuchus jachaleri	0.105198
Psittacosaurus gobiensis	0.0863051
Psittacosaurus lujiatunensis adult	0.159333
Psittacosaurus lujiatunensis hatchling	0.161733
Psittacosaurus lujiatunensis juvenile	0.0621589
Psittacosaurus lujiatunensis semi-adult	0.0225033
Psittacosaurus major	0.0341425
Psittacosaurus meileyingensis	0.114184
Psittacosaurus mongoliensis	0.166134
Psittacosaurus sibiricus	0.122916
Psittacosaurus sinensis	0.0157847
Pteranodon longiceps	0.101289
Pterodactylus antiquus1	0.109829
Pterodactylus antiquus2	0.110705
Pterodactylus antiquus3	0.101185
Pterodactylus antiquus4	0.159059
Pterodactylus antiquus5	0.162558
Pterodactylus antiquus6	0.229847
Pterodactylus antiquus7	0.0792613
Pterodactylus antiquus8	0.0709603
Pterodaustro guinazui	0.250011
Purranisaurus potens	0.147476
Qianosuchus mixtus	0.0442767
Qianzhousaurus sinensis	0.219477
Rapetosaurus krausei	0.120031
Raptorex kriegsteini	0.0379819
Regaliceratops peterhewsi	0.122696
Revueltosaurus callenderi1	0.177001
Revueltosaurus callenderi2	0.0798109
Rhamphorhynchus muensteri ont1	0.0542767
Rhamphorhynchus muensteri ont2	0.0835983
Rhamphorhynchus muensteri ont3	0.0661941
Rhamphorhynchus muensteri ont4	0.064129
Rhamphorhynchus muensteri ont5	0.0780855
Rhinorex condrupus	0.0513601
Rhynchosaurus articeps	0.0433104
Rinchenia mongoliensis	0.0836361
Riojasaurus incertus	0.0802751
Riojasuchus tenuisceps	0.0685436
Rugosuchus nonganensis	0.131935
Saichania chulsanensis	0.0474231
Santanadactylus araripensis	0.163164
Sarmientosaurus musacchioi	0.271717
Saurolophus angustirostris	0.119625
Saurolophus osborni	0.177125
Saurornithoides mongoliensis	0.0729033
Saurosuchus galilei	0.241604
Scaphognathus crassirostris	0.0238551
Scelidosaurus harrisonii	0.102319
Scipionyx samniticus	0.0742195
Sciurumimus albersdoerferi	0.0471246
Shansisuchus shansisuchus	0.243214
Shantungosaurus giganteus	0.266172
Shenzhoupterus chaoyangensis	0.299428
Shringasaurus indicus	0.0661101
Shunosaurus lii	0.0522678
Shuvosaurus inexpectatus	0.0468808
Shuvuuia deserti	0.062502
Silesaurus opolensis	0.0864079
Silvisaurus condrayi	0.0721287
Simosuchus clarki	0.161661
Sinornithosaurus millenii	0.0964478
Sinraptor dongi	0.246587
Skorpiovenator bustingorryi	0.502933
Sphagesaurus huenei	0.0712876
Sphenosuchus acutus	0.107175
Spinops sternbergorum	0.0760092
Spinosaurus aegyptiacus	0.176725
Stagonolepis olenkae	0.0669357
Stagonolepis robertsoni	0.0774168
Stangerochampsa mccabei	0.159107
Stegoceras validum	0.144781
Steneosaurus gracilirostris	0.164953
Struthiomimus altus	0.0909266
Styracosaurus albertensis	0.0920997
Syntarsus kayentakatae	0.0913016
Tanystropheus longobardicus	0.0312964
Tanytrachelos ahynis	0.127401
Tapejara wellnhoferi	0.159866
Tapuiasaurus macedoi	0.219645
Tarbosaurus bataar	0.341671
Tarbosaurus bataar adul	0.3384
Tarbosaurus bataar juv	0.124736
Tarchia kielanae	0.177731
Tatankacephalus cooneyorum	0.154926
Tawa hallae	0.0347533
Teleosaurus cadomensis	0.177116
Telmatosaurus transsylvanicus	0.0434594
Teraterpeton hrynewichorum	0.166391
Tethyshadros insularis	0.0865009
Teyumbaita sulcognathus	0.0703048
Thalassodromeus sethi	0.314487
Thecodontosaurus antiquus	0.0634536
Titanoceratops ouranos	0.116293
Tongtianlong limosus	0.0297495
Torvosaurus tanneri	0.332273
Triceratops horridus1	0.0609307
Triceratops horridus2	0.191724
Triceratops horridus3	0.0523796
Triceratops horridus4	0.0948813
Triceratops horridus5;	0.060106
Tropeognathus mesembrinus	0.159199
Tsintaosaurus spinorhinus	0.145578
Tupandactylus imperator	0.223938
Tupuxuara deliradamus	0.212907
Tupuxuara leonardii	0.224295
Turfanosuchus dabanensis	0.0914462
Tylocephale gilmorei	0.156264
Tyrannosaurus rex AMNH 5027	0.412837
Tyrannosaurus rex AMNH 973	0.51846
Tyrannosaurus rex BHI 3033	0.437054
Tyrannosaurus rex BMRP 2002_4_1	0.111096
Tyrannosaurus rex FMNH PR2085	0.483267
Tyrannosaurus rex LACM 23844	0.429473
Tyrannosaurus rex MBR91216	0.287268
Tyrannosaurus rex MOR 1125	0.333953
Tyrannosaurus rex MOR 980	0.450391
Tyrannosaurus rex RMTP 8161	0.512488
Tyrannosaurus rex SDSM 12047	0.531011
Uberabasuchus terrificus	0.141353
Ugrunaaluk kuukpikensis	0.0808722
Utahceratops gettyi	0.164807
Vancleavea campi	0.0553176
Velafrons coahuilensis	0.0933866
Velociraptor mongoliensis	0.0921117
Venaticosuchus rusconii	0.0206241
Xingxiulong chengi	0.154589
Xuwulong yueluni	0.16679
Yandusaurus hongheensis	0.125257
Yinlong downsi	0.0641232
Yulong mini	0.0915175
Yutyrannus huali	0.305339
Zalmoxes robustus	0.0719591
Zaraapelta nomadis	0.10241
Zuniceratops christopheri	0.0896733
Zupaysaurus rougieri	0.0669156
Zuul crurivastator	0.115682
